# Supplementary material for: Using Convolutional Neural Networks to Efficiently Extract Immense Phenological Data From Community Science Images
Source: Front Plant Sci. 2022 Jan 17;12:787407. doi: 10.3389/fpls.2021.787407 (PMC8801702; doi:10.3389/fpls.2021.787407)
Supplement: Supplementary file 2 [file Data_Sheet_1.CSV]

Annotation_number	random num	Download_num	iNat_ID	observed_on	year	user_id	url	num_identification_agreements	num_identification_disagreements	latitude	longitude	place_county_name	place_state_name	place_country_name	scientific_name	Expert_Labeled_Phenology_4_Stage	Expert_Labeled_Phenology_2_Stage	NA_quality_failure	NA_quality_failure_key
0	1.31E-05	35946	46353651	5/18/20	2020	2478976	https://www.inaturalist.org/observations/46353651	3	0	55.7615755	49.15154261			Russia	Alliaria petiolata	4	Flowering		a = distance (too far/too close)
1	1.94E-05	16989	26369942	6/2/19	2019	462472	https://www.inaturalist.org/observations/26369942	1	0	43.6750267	-90.02172433	Juneau	Wisconsin	United States	Alliaria petiolata	4			b = physical manipulation
2	1.97E-05	35767	46274998	5/17/20	2020	1913087	https://www.inaturalist.org/observations/46274998	1	0	41.94650813	-72.83742948	Hartford	Connecticut	United States	Alliaria petiolata	4	Flowering		c = digital manipulation
3	2.66E-05	19106	38357251	2/5/20	2020	25119	https://www.inaturalist.org/observations/38357251	2	0	42.84940833	-87.996125	Milwaukee	Wisconsin	United States	Alliaria petiolata	1	Not_Flowering		d = senesced/ dead plant
4	7.13E-05	724	29575995	5/10/15	2015	1037991	https://www.inaturalist.org/observations/29575995	1	0	39.06840178	-77.36221533	Montgomery	Maryland	United States	Alliaria petiolata	4			e = misidentified species
5	0.000100509	5945	11931115	4/30/18	2018	928576	https://www.inaturalist.org/observations/11931115	2	0	42.41223978	-71.10009455	Middlesex	Massachusetts	United States	Alliaria petiolata	2	Not_Flowering		f = duplicated
6	0.0001129	40566	52652423	7/11/20	2020	3104404	https://www.inaturalist.org/observations/52652423	1	0	54.23618423	-2.56757752	Cumbria	England	United Kingdom	Alliaria petiolata	3	Flowering
7	0.000116012	15003	24922319	5/11/19	2019	1626390	https://www.inaturalist.org/observations/24922319	2	0	51.67828715	-4.908100136	Pembrokeshire	Wales	United Kingdom	Alliaria petiolata	4
8	0.00012409	3217	6931797	6/26/17	2017	35078	https://www.inaturalist.org/observations/6931797	2	0	40.62194658	-74.47867334	Somerset	New Jersey	United States	Alliaria petiolata	1	Not_Flowering
9	0.000131412	4433	11367507	4/23/18	2018	865170	https://www.inaturalist.org/observations/11367507	2	0	42.0375274	-89.33461018	Ogle	Illinois	United States	Alliaria petiolata	1	Not_Flowering
10	0.000200529	10652	22958110	4/23/19	2019	1550914	https://www.inaturalist.org/observations/22958110	1	0	50.97522833	3.806703333	Gent	East Flanders	Belgium	Alliaria petiolata	3	Flowering
11	0.000201032	36227	46475563	5/19/20	2020	3004536	https://www.inaturalist.org/observations/46475563	1	0	59.91952171	10.70148635	Oslo		Norway	Alliaria petiolata	3	Flowering
12	0.000209586	29702	44133574	4/28/20	2020	170927	https://www.inaturalist.org/observations/44133574	1	0	40.286525	-96.83860833	Gage	Nebraska	United States	Alliaria petiolata	NA	Flowering	a
13	0.000210111	21028	42912750	4/2/20	2020	2801485	https://www.inaturalist.org/observations/42912750	1	0	38.23656372	-85.69489047	Jefferson	Kentucky	United States	Alliaria petiolata	3	Flowering
14	0.000213365	22172	41818639	4/10/20	2020	2542730	https://www.inaturalist.org/observations/41818639	1	0	55.69614234	11.03336225	Kalundborg	Vestsj√¶lland	Denmark	Alliaria petiolata	3	Flowering
15	0.000216824	20351	41234699	3/26/20	2020	204678	https://www.inaturalist.org/observations/41234699	1	0	38.67212526	-77.01644742	Fairfax	Virginia	United States	Alliaria petiolata	1	Not_Flowering
16	0.000237351	1335	47947517	5/8/16	2016	3078914	https://www.inaturalist.org/observations/47947517	1	0	52.64208265	26.01688507			Belarus	Alliaria petiolata	4
17	0.000263847	25375	42863922	4/22/20	2020	339803	https://www.inaturalist.org/observations/42863922	1	0	42.46803627	-71.00690425	Essex	Massachusetts	United States	Alliaria petiolata	NA		e
18	0.000264492	11140	23176123	4/26/19	2019	1570699	https://www.inaturalist.org/observations/23176123	1	0	41.72798307	44.71469485	Tbilisi	Tbilisi	Georgia	Alliaria petiolata	3	Flowering
19	0.000280054	20514	40941087	3/28/20	2020	1152502	https://www.inaturalist.org/observations/40941087	2	0	36.10405	-80.264275	Forsyth	North Carolina	United States	Alliaria petiolata	3	Flowering
20	0.000307667	888	2508548	12/26/15	2015	2179	http://www.inaturalist.org/observations/2508548	1	0	41.69001573	-72.48154057	Hartford	Connecticut	United States	Alliaria petiolata	1	Not_Flowering
21	0.000362182	9968	22651754	4/18/19	2019	1626017	https://www.inaturalist.org/observations/22651754	2	0	52.32802436	-0.210552402	Cambridgeshire	England	United Kingdom	Alliaria petiolata	1	Not_Flowering
22	0.000386096	6587	12674192	5/8/18	2018	699971	https://www.inaturalist.org/observations/12674192	1	0	51.79729652	5.720014572	Wijchen		Netherlands	Alliaria petiolata	4
23	0.00040339	32904	45213415	5/7/20	2020	2923107	https://www.inaturalist.org/observations/45213415	1	0	42.92485635	-81.23341664	Middlesex		Canada	Alliaria petiolata	3	Flowering
24	0.000409181	11076	23155357	4/26/19	2019	401447	https://www.inaturalist.org/observations/23155357	1	0	42.3072133	-71.0916033	Suffolk	Massachusetts	United States	Alliaria petiolata	2	Not_Flowering
25	0.000466889	29229	43966655	4/27/20	2020	2783146	https://www.inaturalist.org/observations/43966655	1	0	40.58528721	-80.07677816	Allegheny	Pennsylvania	United States	Alliaria petiolata	2	Not_Flowering
26	0.000476298	33106	45262961	5/8/20	2020	2051284	https://www.inaturalist.org/observations/45262961	2	0	53.22735333	-0.51699167	Lincolnshire	England	United Kingdom	Alliaria petiolata	3	Flowering
27	0.000491947	23422	42272176	4/15/20	2020	1623994	https://www.inaturalist.org/observations/42272176	1	0	38.9367462	-77.3804388	Fairfax	Virginia	United States	Alliaria petiolata	1	Not_Flowering
28	0.000506974	6812	12386472	5/12/18	2018	9940	https://www.inaturalist.org/observations/12386472	1	0	43.0781445	-86.19165	Ottawa	Michigan	United States	Alliaria petiolata	3	Flowering
29	0.000531254	16057	25501633	5/21/19	2019	1761041	https://www.inaturalist.org/observations/25501633	1	0	39.37176773	-82.1258742	Athens	Ohio	United States	Alliaria petiolata	4
30	0.00055334	29150	43937196	4/27/20	2020	2822484	https://www.inaturalist.org/observations/43937196	1	0	39.00415038	-77.03917544	Montgomery	Maryland	United States	Alliaria petiolata	4
31	0.000567703	11359	23498619	4/26/19	2019	866242	https://www.inaturalist.org/observations/23498619	2	0	39.97977081	-75.44375083	Delaware	Pennsylvania	United States	Alliaria petiolata	1	Not_Flowering
32	0.000575886	1394	3206310	5/16/16	2016	7504	http://www.inaturalist.org/observations/3206310	2	0	47.545829	9.683762	Schwaben	Bayern	Germany	Alliaria petiolata	3	Flowering
33	0.000584257	23960	42465348	4/18/20	2020	2053663	https://www.inaturalist.org/observations/42465348	1	0						Alliaria petiolata	3	Flowering
34	0.000599588	24850	42712194	4/20/20	2020	4860	https://www.inaturalist.org/observations/42712194	1	0	41.05864024	-81.42110471	Summit	Ohio	United States	Alliaria petiolata	1	Not_Flowering
35	0.000619143	36213	46471088	5/19/20	2020	3003450	https://www.inaturalist.org/observations/46471088	2	0	60.16527778	24.87888889			Finland	Alliaria petiolata	3	Flowering
36	0.000635461	5880	11910248	4/30/18	2018	20600	https://www.inaturalist.org/observations/11910248	2	0	40.87126913	-73.9270022	New York	New York	United States	Alliaria petiolata	2	Not_Flowering
37	0.000663281	37104	46828353	5/22/20	2020	2999958	https://www.inaturalist.org/observations/46828353	3	0	53.999022	27.94319742			Belarus	Alliaria petiolata	3	Flowering
38	0.000690588	13535	24589762	5/1/19	2019	740345	https://www.inaturalist.org/observations/24589762	2	0	51.3084558	9.185919678		Hessen	Germany	Alliaria petiolata	3	Flowering
39	0.000705944	28331	43619128	4/26/20	2020	2836901	https://www.inaturalist.org/observations/43619128	2	0	39.9426395	-75.20340839	Philadelphia	Pennsylvania	United States	Alliaria petiolata	4
40	0.000715613	22488	41939109	4/11/20	2020	961248	https://www.inaturalist.org/observations/41939109	1	0	40.25115222	-74.77525675	Mercer	New Jersey	United States	Alliaria petiolata	2	Not_Flowering
41	0.000718931	10719	22993525	4/24/19	2019	754786	https://www.inaturalist.org/observations/22993525	3	0	50.08270637	14.36691379			Czechia	Alliaria petiolata	3	Flowering
42	0.000723102	13560	24365688	5/2/19	2019	1657005	https://www.inaturalist.org/observations/24365688	2	0	40.09905019	-75.18908327	Montgomery	Pennsylvania	United States	Alliaria petiolata	3	Flowering
43	0.000734783	13298	24191002	4/30/19	2019	1658145	https://www.inaturalist.org/observations/24191002	2	0	40.09900977	-75.1891926	Montgomery	Pennsylvania	United States	Alliaria petiolata	4
44	0.000766764	25619	43394514	4/22/20	2020	2771896	https://www.inaturalist.org/observations/43394514	1	0	53.75696667	-2.73583	Lancashire	England	United Kingdom	Alliaria petiolata	4	Flowering
45	0.000779406	9286	22202519	4/8/19	2019	1158399	https://www.inaturalist.org/observations/22202519	3	0	51.14722061	-0.967777789	Hampshire	England	United Kingdom	Alliaria petiolata	3	Flowering
46	0.000810234	25629	44119127	4/22/20	2020	2021443	https://www.inaturalist.org/observations/44119127	2	0	44.95826333	-93.21298333	Hennepin	Minnesota	United States	Alliaria petiolata	1	Not_Flowering
47	0.000811127	7743	13192911	6/6/18	2018	1007403	https://www.inaturalist.org/observations/13192911	1	0	44.52472305	-80.3797226	Grey		Canada	Alliaria petiolata	4
48	0.00081267	9363	29839420	4/9/19	2019	442900	https://www.inaturalist.org/observations/29839420	2	0	45.66549568	9.645035258			Italy	Alliaria petiolata	4
49	0.00082903	2227	5782039	4/16/17	2017	300377	https://www.inaturalist.org/observations/5782039	3	0	37.18253345	-91.17500905	Shannon	Missouri	United States	Alliaria petiolata	4
50	0.000856996	14943	24903609	5/10/19	2019	12099	https://www.inaturalist.org/observations/24903609	1	0	40.83823	-73.94847167	New York	New York	United States	Alliaria petiolata	3	Flowering
51	0.000871415	32694	45144869	5/7/20	2020	2909603	https://www.inaturalist.org/observations/45144869	1	0	59.28259695	18.00774174	Stockholm		Sweden	Alliaria petiolata	3	Flowering
52	0.000873421	3879	11150197	4/2/18	2018	828689	https://www.inaturalist.org/observations/11150197	2	0	40.06725	-82.45658	Licking	Ohio	United States	Alliaria petiolata	1	Not_Flowering
53	0.00092878	27405	43403576	4/25/20	2020	2816018	https://www.inaturalist.org/observations/43403576	1	0	39.11491273	-77.34274406	Montgomery	Maryland	United States	Alliaria petiolata	3	Flowering
54	0.000933365	8714	20393783	2/16/19	2019	1458006	https://www.inaturalist.org/observations/20393783	1	0	41.16839472	-74.18337198	Rockland	New York	United States	Alliaria petiolata	1	Not_Flowering
55	0.000934887	8503	18564776	11/22/18	2018	696345	https://www.inaturalist.org/observations/18564776	1	0	41.969123	-89.378506	Ogle	Illinois	United States	Alliaria petiolata	1	Not_Flowering
56	0.000956034	1873	18345479	3/20/17	2017	1240112	https://www.inaturalist.org/observations/18345479	3	0	43.63531698	-79.3241382	Lake Ontario		Canada	Alliaria petiolata	1	Not_Flowering
57	0.000991996	40658	53284079	7/16/20	2020	1326762	https://www.inaturalist.org/observations/53284079	1	0	53.450393	10.12680075		Hamburg	Germany	Alliaria petiolata	1	Not_Flowering
58	0.000991997	24362	42581557	4/19/20	2020	2773063	https://www.inaturalist.org/observations/42581557	3	0	43.76239998	-79.45503972	Toronto		Canada	Alliaria petiolata	1	Not_Flowering
59	0.001015997	32915	45215823	5/7/20	2020	2659860	https://www.inaturalist.org/observations/45215823	2	0	41.97254611	-70.945576	Plymouth	Massachusetts	United States	Alliaria petiolata	3	Flowering
60	0.001181646	34125	45679703	5/12/20	2020	1786496	https://www.inaturalist.org/observations/45679703	2	0	51.03053045	0.336980591	East Sussex	England	United Kingdom	Alliaria petiolata	3	Flowering
61	0.001226463	40317	51406901	6/29/20	2020	260400	https://www.inaturalist.org/observations/51406901	3	1	40.55949423	-74.18584364	Richmond	New York	United States	Alliaria petiolata	1	Not_Flowering
62	0.00124113	3402	8188458	9/30/17	2017	56952	https://www.inaturalist.org/observations/8188458	1	0	44.76134285	-0.70421509	Gironde		France	Alliaria petiolata	1	Not_Flowering
63	0.001242878	32432	45060711	5/6/20	2020	2503243	https://www.inaturalist.org/observations/45060711	1	0	56.86155278	35.89604444			Russia	Alliaria petiolata	3	Flowering
64	0.001257158	10504	22889629	4/22/19	2019	1562626	https://www.inaturalist.org/observations/22889629	1	0	56.40181261	9.358959828	Viborg	Viborg	Denmark	Alliaria petiolata	1	Not_Flowering
65	0.001288303	21009	41343146	4/2/20	2020	434653	https://www.inaturalist.org/observations/41343146	2	0	38.8613589	-77.1226426	Arlington	Virginia	United States	Alliaria petiolata	3	Flowering
66	0.001302826	3076	6606841	5/31/17	2017	351938	https://www.inaturalist.org/observations/6606841	2	0	43.3495903	-91.60506439	Allamakee	Iowa	United States	Alliaria petiolata	4
67	0.001320049	27764	43492051	4/25/20	2020	2608084	https://www.inaturalist.org/observations/43492051	1	0	40.76217032	-96.71428313	Lancaster	Nebraska	United States	Alliaria petiolata	3	Flowering
68	0.001347554	28819	43872936	4/26/20	2020	832630	https://www.inaturalist.org/observations/43872936	1	0	40.77023006	-96.77274272	Lancaster	Nebraska	United States	Alliaria petiolata	3	Flowering
69	0.001363221	33120	45267641	5/8/20	2020	2316596	https://www.inaturalist.org/observations/45267641	2	0	44.52611628	3.502608072	Loz√®re		France	Alliaria petiolata	4
70	0.00136766	22026	41758732	4/9/20	2020	670905	https://www.inaturalist.org/observations/41758732	2	0	39.34091277	-77.26754551	Frederick	Maryland	United States	Alliaria petiolata	3	Flowering
71	0.001375525	3918	10700879	4/8/18	2018	206393	https://www.inaturalist.org/observations/10700879	2	0	45.0161321	7.6785493			Italy	Alliaria petiolata	3	Flowering
72	0.001407407	19174	38590487	2/12/20	2020	669268	https://www.inaturalist.org/observations/38590487	1	0	41.24846667	-72.899955	New Haven	Connecticut	United States	Alliaria petiolata	1	Not_Flowering
73	0.001467344	34835	45910786	5/14/20	2020	2963675	https://www.inaturalist.org/observations/45910786	2	0	44.55382667	33.51670507	Lenins'kyi	Sevastopol'	Ukraine	Alliaria petiolata	1	Not_Flowering
74	0.001481071	40397	51710550	7/2/20	2020	742374	https://www.inaturalist.org/observations/51710550	2	0	42.37933918	-73.64817012	Columbia	New York	United States	Alliaria petiolata	4
75	0.001509903	24511	42623042	4/19/20	2020	917696	https://www.inaturalist.org/observations/42623042	2	0	38.88299963	-77.08429318	Arlington	Virginia	United States	Alliaria petiolata	4
76	0.001523527	7647	13035296	6/1/18	2018	470207	https://www.inaturalist.org/observations/13035296	1	0	36.01666692	-78.8825937	Durham	North Carolina	United States	Alliaria petiolata	1	Not_Flowering
77	0.001537117	15868	26561522	5/18/19	2019	1527518	https://www.inaturalist.org/observations/26561522	1	0	53.358695	-2.081585	Cheshire	England	United Kingdom	Alliaria petiolata	4
78	0.001539026	30897	44590219	5/2/20	2020	1646127	https://www.inaturalist.org/observations/44590219	1	0	51.78224704	-2.194917016	Gloucestershire	England	United Kingdom	Alliaria petiolata	4
79	0.001544854	21460	41498941	4/5/20	2020	619617	https://www.inaturalist.org/observations/41498941	2	0	40.1852178	-76.6010647	Lancaster	Pennsylvania	United States	Alliaria petiolata	3	Flowering
80	0.00158109	6395	12198088	5/6/18	2018	182851	https://www.inaturalist.org/observations/12198088	2	0	39.6080758	-75.499098	Salem	New Jersey	United States	Alliaria petiolata	4
81	0.001595473	34343	45924443	5/12/20	2020	2841461	https://www.inaturalist.org/observations/45924443	2	0	41.30722	-73.38583333	Fairfield	Connecticut	United States	Alliaria petiolata	3	Flowering
82	0.001655161	6371	19532424	5/5/18	2018	1006407	https://www.inaturalist.org/observations/19532424	1	0	51.124414	0.236952	Kent	England	United Kingdom	Alliaria petiolata	3	Flowering
83	0.001655418	25317	42852624	4/22/20	2020	2803876	https://www.inaturalist.org/observations/42852624	2	0	39.783166	-75.68376862	New Castle	Delaware	United States	Alliaria petiolata	4	Flowering
84	0.00168397	36639	46643070	5/20/20	2020	3019689	https://www.inaturalist.org/observations/46643070	1	0	43.2318751	-91.777141	Winneshiek	Iowa	United States	Alliaria petiolata	4
85	0.001704856	32441	45064135	5/6/20	2020	2056081	https://www.inaturalist.org/observations/45064135	2	0	41.29710999	-73.88746652	Westchester	New York	United States	Alliaria petiolata	1	Not_Flowering
86	0.001714445	12847	23946572	4/29/19	2019	1658159	https://www.inaturalist.org/observations/23946572	2	0	40.09920817	-75.18924021	Montgomery	Pennsylvania	United States	Alliaria petiolata	4
87	0.001739382	39987	50312141	6/18/20	2020	469593	https://www.inaturalist.org/observations/50312141	1	0	44.32721893	-89.22675904	Portage	Wisconsin	United States	Alliaria petiolata	1	Not_Flowering
88	0.001739997	1460	15777894	5/19/16	2016	578064	https://www.inaturalist.org/observations/15777894	2	0	43.99819232	-77.67783481			Canada	Alliaria petiolata	3	Flowering
89	0.001744149	23886	42453710	4/17/20	2020	2273806	https://www.inaturalist.org/observations/42453710	1	0	49.78647407	14.68368523	Bene¬öov	Stredocesk√Ω	Czechia	Alliaria petiolata	3	Flowering
90	0.001759949	4736	11525963	4/27/18	2018	63584	https://www.inaturalist.org/observations/11525963	2	0	51.49968338	-0.347791672	Ealing	England	United Kingdom	Alliaria petiolata	4
91	0.001804136	7438	12767853	5/24/18	2018	858452	https://www.inaturalist.org/observations/12767853	2	0	59.921445	30.34166167	Sankt-Peterburg gorsovet	City of St. Petersburg	Russia	Alliaria petiolata	4
92	0.001851603	25385	42865942	4/22/20	2020	1827440	https://www.inaturalist.org/observations/42865942	1	0	40.6269024	-80.027468	Allegheny	Pennsylvania	United States	Alliaria petiolata	3	Flowering
93	0.00190284	4155	11118132	4/18/18	2018	794443	https://www.inaturalist.org/observations/11118132	2	0	42.36886167	-71.25747	Middlesex	Massachusetts	United States	Alliaria petiolata	1	Not_Flowering
94	0.001910619	29539	44240912	4/27/20	2020	1540887	https://www.inaturalist.org/observations/44240912	1	0	55.85138056	37.70131667	Moskva gorsovet	Moscow City	Russia	Alliaria petiolata	2	Not_Flowering
95	0.001921481	30649	44514373	5/1/20	2020	963904	https://www.inaturalist.org/observations/44514373	2	0	40.07581383	-85.27523833	Henry	Indiana	United States	Alliaria petiolata	3	Flowering
96	0.001929691	3867	10745943	4/1/18	2018	494608	https://www.inaturalist.org/observations/10745943	2	0	36.17040833	-86.05026833	Smith	Tennessee	United States	Alliaria petiolata	3	Flowering
97	0.001965275	35808	46295168	5/17/20	2020	1031377	https://www.inaturalist.org/observations/46295168	1	0	41.02339167	-73.812805	Westchester	New York	United States	Alliaria petiolata	4
98	0.002016872	19197	38726261	2/16/20	2020	761401	https://www.inaturalist.org/observations/38726261	1	0	40.53225	-79.78225	Allegheny	Pennsylvania	United States	Alliaria petiolata	1	Not_Flowering
99	0.002038355	8167	15277691	8/8/18	2018	855829	https://www.inaturalist.org/observations/15277691	2	0	44.22052833	-76.53557	Frontenac		Canada	Alliaria petiolata	4
100	0.002064142	33174	45285558	5/8/20	2020	2737638	https://www.inaturalist.org/observations/45285558	1	0	41.81956333	-69.965355	Barnstable	Massachusetts	United States	Alliaria petiolata	3	Flowering
101	0.002075829	23746	42383774	4/17/20	2020	1680455	https://www.inaturalist.org/observations/42383774	2	0	50.72906092	14.60439871	Cesk√° L√≠pa		Czechia	Alliaria petiolata	3	Flowering
102	0.002092331	11122	23167159	4/26/19	2019	6564	https://www.inaturalist.org/observations/23167159	1	0	43.10645294	-77.50778961	Monroe	New York	United States	Alliaria petiolata	2	Not_Flowering
103	0.002093923	10715	22992045	4/24/19	2019	1564043	https://www.inaturalist.org/observations/22992045	1	0	41.7430814	44.7313554	Tbilisi	Tbilisi	Georgia	Alliaria petiolata	3	Flowering
104	0.002101971	24758	42687378	4/20/20	2020	2253150	https://www.inaturalist.org/observations/42687378	3	0	47.5	7.57			Switzerland	Alliaria petiolata	4	Flowering
105	0.002106246	22455	41930675	4/11/20	2020	292489	https://www.inaturalist.org/observations/41930675	1	0	42.29147164	-83.74829834	Washtenaw	Michigan	United States	Alliaria petiolata	1	Not_Flowering
106	0.00221233	37079	50581771	5/21/20	2020	1409524	https://www.inaturalist.org/observations/50581771	2	0	51.35199346	12.34919159		Sachsen	Germany	Alliaria petiolata	4
107	0.002215271	3645	9944993	2/11/18	2018	35078	https://www.inaturalist.org/observations/9944993	1	0	40.58007131	-74.86615598	Hunterdon	New Jersey	United States	Alliaria petiolata	NA		d
108	0.002273446	31098	44647817	5/2/20	2020	591301	https://www.inaturalist.org/observations/44647817	2	0	42.2950069	-83.79321628	Washtenaw	Michigan	United States	Alliaria petiolata	3	Flowering
109	0.002289748	4627	11489744	4/27/18	2018	245107	https://www.inaturalist.org/observations/11489744	2	0	38.82450551	-77.50395691	Prince William	Virginia	United States	Alliaria petiolata	3	Flowering
110	0.002293383	11554	23371111	4/27/19	2019	1676817	https://www.inaturalist.org/observations/23371111	2	0	39.64669413	-76.98748985	Carroll	Maryland	United States	Alliaria petiolata	4	Flowering
111	0.002295106	7651	13040116	6/1/18	2018	456240	https://www.inaturalist.org/observations/13040116	1	0	42.80383798	-85.53916781	Kent	Michigan	United States	Alliaria petiolata	3	Flowering
112	0.002331682	3481	8832310	11/3/17	2017	35078	https://www.inaturalist.org/observations/8832310	2	0	40.61979986	-74.58566666	Somerset	New Jersey	United States	Alliaria petiolata	NA		d
113	0.002388324	12407	23718635	4/28/19	2019	1660696	https://www.inaturalist.org/observations/23718635	2	0	38.77096214	-104.8548561	El Paso	Colorado	United States	Alliaria petiolata	2	Not_Flowering
114	0.002406526	14742	24830319	5/9/19	2019	1649011	https://www.inaturalist.org/observations/24830319	2	0	50.87238734	4.62400255	Louvain	Flemish Brabant	Belgium	Alliaria petiolata	3	Flowering
115	0.002464545	29985	44240667	4/29/20	2020	2688676	https://www.inaturalist.org/observations/44240667	2	0	53.19345287	50.17385253			Russia	Alliaria petiolata	2	Not_Flowering
116	0.002480595	22593	42226790	4/11/20	2020	676759	https://www.inaturalist.org/observations/42226790	1	0	39.72277781	-75.63638885	New Castle	Delaware	United States	Alliaria petiolata	3	Flowering
117	0.002490803	38315	47520948	5/27/20	2020	2283612	https://www.inaturalist.org/observations/47520948	2	0	40.814055	-74.63487167	Morris	New Jersey	United States	Alliaria petiolata	1	Not_Flowering
118	0.002505747	29471	44071010	4/27/20	2020	1293450	https://www.inaturalist.org/observations/44071010	2	0	40.12027778	-75.22219722	Montgomery	Pennsylvania	United States	Alliaria petiolata	3	Flowering
119	0.002529989	32853	45193732	5/7/20	2020	2726043	https://www.inaturalist.org/observations/45193732	1	0	40.34419195	-74.65144661	Mercer	New Jersey	United States	Alliaria petiolata	4	Flowering
120	0.002576579	470	702335	5/23/14	2014	317	http://www.inaturalist.org/observations/702335	2	0	43.756295	-72.23095833	Windsor	Vermont	United States	Alliaria petiolata	3	Flowering
121	0.002609132	11849	23476780	4/27/19	2019	914456	https://www.inaturalist.org/observations/23476780	1	0	40.85402105	-73.87735915	Bronx	New York	United States	Alliaria petiolata	3	Flowering
122	0.002638851	28208	43585035	4/26/20	2020	2416579	https://www.inaturalist.org/observations/43585035	2	0	52.94762724	-1.128706215	Nottingham	England	United Kingdom	Alliaria petiolata	4
123	0.00267623	28320	43617041	4/26/20	2020	2506298	https://www.inaturalist.org/observations/43617041	1	0	52.67126702	-1.75790012	Staffordshire	England	United Kingdom	Alliaria petiolata	4
124	0.00269006	8573	19211607	12/22/18	2018	931776	https://www.inaturalist.org/observations/19211607	1	0	41.2593849	-90.98662496	Mercer	Illinois	United States	Alliaria petiolata	1	Not_Flowering
125	0.002691202	29704	44134189	4/28/20	2020	1704077	https://www.inaturalist.org/observations/44134189	1	0	50.13736541	16.37060087	Rychnov nad Kne¬ûnou		Czechia	Alliaria petiolata	3	Flowering
126	0.002750884	29514	44131991	4/27/20	2020	35078	https://www.inaturalist.org/observations/44131991	2	0	40.56024511	-75.12699422	Bucks	Pennsylvania	United States	Alliaria petiolata	3	Flowering
127	0.002761349	12377	23700790	4/28/19	2019	1677503	https://www.inaturalist.org/observations/23700790	1	0	38.78181254	-77.29613534	Fairfax	Virginia	United States	Alliaria petiolata	4
128	0.002765567	22939	42092557	4/13/20	2020	2241959	https://www.inaturalist.org/observations/42092557	2	0	41.71987347	-87.5790119	Cook	Illinois	United States	Alliaria petiolata	2	Not_Flowering
129	0.002778066	17370	27094149	6/16/19	2019	1868012	https://www.inaturalist.org/observations/27094149	1	0	39.13116231	-77.52591457	Loudoun	Virginia	United States	Alliaria petiolata	1	Not_Flowering
130	0.002840096	31260	45387275	5/2/20	2020	2042967	https://www.inaturalist.org/observations/45387275	2	0	40.77513632	-77.68154205	Centre	Pennsylvania	United States	Alliaria petiolata	3	Flowering
131	0.002906786	4388	11336276	4/22/18	2018	657632	https://www.inaturalist.org/observations/11336276	2	0	40.70227847	-91.08158545	Henderson	Illinois	United States	Alliaria petiolata	1	Not_Flowering
132	0.00292016	11715	23427623	4/27/19	2019	1658569	https://www.inaturalist.org/observations/23427623	2	0	51.57444382	-2.659166575	South Gloucestershire	England	United Kingdom	Alliaria petiolata	3	Flowering
133	0.003027149	36212	46470897	5/19/20	2020	3003997	https://www.inaturalist.org/observations/46470897	2	0	56.0235796	9.513552515	Them	√Örhus	Denmark	Alliaria petiolata	3	Flowering
134	0.003033036	13629	24389252	5/2/19	2019	1599696	https://www.inaturalist.org/observations/24389252	3	0	42.52441454	-70.93495857	Essex	Massachusetts	United States	Alliaria petiolata	3	Flowering
135	0.003043269	26369	43138730	4/24/20	2020	18224	https://www.inaturalist.org/observations/43138730	1	0	41.96583107	-88.73441779	De Kalb	Illinois	United States	Alliaria petiolata	1	Not_Flowering
136	0.003050297	16135	25558910	5/22/19	2019	536653	https://www.inaturalist.org/observations/25558910	1	0	43.26232875	-79.93156155	Hamilton		Canada	Alliaria petiolata	3	Flowering
137	0.003094636	24009	42481763	4/18/20	2020	1729434	https://www.inaturalist.org/observations/42481763	2	0	40.36043	-74.67328667	Mercer	New Jersey	United States	Alliaria petiolata	2	Not_Flowering
138	0.003129655	8673	19908451	1/27/19	2019	1411053	https://www.inaturalist.org/observations/19908451	1	0	53.32255271	-2.793164186	Cheshire	England	United Kingdom	Alliaria petiolata	1	Not_Flowering
139	0.003138827	34031	45655683	5/11/20	2020	424633	https://www.inaturalist.org/observations/45655683	1	0	41.4267583	-87.39290153	Lake	Indiana	United States	Alliaria petiolata	3	Flowering
140	0.003283997	22602	42525283	4/11/20	2020	1526972	https://www.inaturalist.org/observations/42525283	1	0	38.6952204	-77.0686094	Prince George's	Maryland	United States	Alliaria petiolata	4
141	0.003285941	40248	51022325	6/26/20	2020	1434599	https://www.inaturalist.org/observations/51022325	2	0	55.67531976	37.57462592	Moskva gorsovet	Moscow City	Russia	Alliaria petiolata	4
142	0.003318307	4895	11590841	4/28/18	2018	785940	https://www.inaturalist.org/observations/11590841	2	0	48.9113602	18.8110057	Turcianske Teplice	¬éilinsk√Ω	Slovakia	Alliaria petiolata	3	Flowering
143	0.003347055	17951	31281789	8/12/19	2019	35078	https://www.inaturalist.org/observations/31281789	1	0	41.47049125	-73.25935748	New Haven	Connecticut	United States	Alliaria petiolata	1	Not_Flowering
144	0.003421627	7841	13461485	6/15/18	2018	733729	https://www.inaturalist.org/observations/13461485	2	0	41.50166515	-73.96071036	Dutchess	New York	United States	Alliaria petiolata	1	Not_Flowering
145	0.00352064	25511	42897285	4/22/20	2020	2795418	https://www.inaturalist.org/observations/42897285	1	0	39.80660556	-76.60397274	York	Pennsylvania	United States	Alliaria petiolata	3	Flowering
146	0.003576191	5281	11739893	4/28/18	2018	815647	https://www.inaturalist.org/observations/11739893	1	0	40.31371328	-80.11498	Allegheny	Pennsylvania	United States	Alliaria petiolata	2	Not_Flowering
147	0.003579345	21552	41538333	4/6/20	2020	946076	https://www.inaturalist.org/observations/41538333	2	0	39.28245985	-76.71772728	Baltimore	Maryland	United States	Alliaria petiolata	2	Not_Flowering
148	0.003610437	30815	44565495	5/2/20	2020	2245752	https://www.inaturalist.org/observations/44565495	1	0	53.36928197	-2.867628972	Merseyside	England	United Kingdom	Alliaria petiolata	4
149	0.003664499	26315	43119974	4/24/20	2020	1248956	https://www.inaturalist.org/observations/43119974	1	0	38.78975399	-104.8650106	El Paso	Colorado	United States	Alliaria petiolata	1	Not_Flowering
150	0.003674863	12580	23812222	4/28/19	2019	499119	https://www.inaturalist.org/observations/23812222	1	0	40.74640798	-73.80490403	Queens	New York	United States	Alliaria petiolata	3	Flowering
151	0.003675519	21825	44453646	4/7/20	2020	1409524	https://www.inaturalist.org/observations/44453646	2	0	51.34208585	12.35255887		Sachsen	Germany	Alliaria petiolata	2	Not_Flowering
152	0.003676945	35840	46315771	5/17/20	2020	2808839	https://www.inaturalist.org/observations/46315771	3	0	42.77756792	-73.68481281	Albany	New York	United States	Alliaria petiolata	3	Flowering
153	0.003704541	28775	43815249	4/26/20	2020	17390	https://www.inaturalist.org/observations/43815249	1	0	40.743825	-73.73971667	Queens	New York	United States	Alliaria petiolata	3	Flowering
154	0.003723053	19242	38890862	2/20/20	2020	1359196	https://www.inaturalist.org/observations/38890862	1	0	41.07895307	-74.18482365	Bergen	New Jersey	United States	Alliaria petiolata	1	Not_Flowering
155	0.003728068	20924	41232761	4/2/20	2020	1970043	https://www.inaturalist.org/observations/41232761	2	0	41.02567519	-74.87057323	Sussex	New Jersey	United States	Alliaria petiolata	1	Not_Flowering
156	0.003746149	32583	45106462	5/6/20	2020	2503531	https://www.inaturalist.org/observations/45106462	2	0	43.82927	-79.60929167	York		Canada	Alliaria petiolata	3	Flowering
157	0.003751065	15369	25124275	5/14/19	2019	1673944	https://www.inaturalist.org/observations/25124275	1	0	40.84372494	-73.70391788	Nassau	New York	United States	Alliaria petiolata	4
158	0.003766614	21754	41642296	4/7/20	2020	2724977	https://www.inaturalist.org/observations/41642296	1	0						Alliaria petiolata	1	Not_Flowering
159	0.00379925	18126	32708906	9/14/19	2019	477431	https://www.inaturalist.org/observations/32708906	3	0	51.37107849	9.01697731		Hessen	Germany	Alliaria petiolata	1	Not_Flowering
160	0.003827635	34932	46424478	5/14/20	2020	301464	https://www.inaturalist.org/observations/46424478	2	0	42.40413206	-71.15017683	Middlesex	Massachusetts	United States	Alliaria petiolata	3	Flowering
161	0.003838663	25295	42848736	4/22/20	2020	2791700	https://www.inaturalist.org/observations/42848736	2	0	40.40089026	-75.50936395	Montgomery	Pennsylvania	United States	Alliaria petiolata	3	Flowering
162	0.003917357	37105	46828989	5/22/20	2020	3010278	https://www.inaturalist.org/observations/46828989	1	0	43.0594471	-87.8930509	Milwaukee	Wisconsin	United States	Alliaria petiolata	NA	Flowering	a
163	0.003917675	20794	41405088	3/31/20	2020	786298	https://www.inaturalist.org/observations/41405088	1	0	42.49772778	-71.27570278	Middlesex	Massachusetts	United States	Alliaria petiolata	1	Not_Flowering
164	0.003928573	4523	11449537	4/25/18	2018	733900	https://www.inaturalist.org/observations/11449537	1	0	35.46387833	-86.36197	Bedford	Tennessee	United States	Alliaria petiolata	4
165	0.0039304	5620	11805919	4/29/18	2018	19249	https://www.inaturalist.org/observations/11805919	1	0	38.91963292	-77.04906303	District of Columbia	District of Columbia	United States	Alliaria petiolata	4
166	0.003931579	26717	43307940	4/24/20	2020	742419	https://www.inaturalist.org/observations/43307940	1	0	53.62756139	16.446445	Szczecinek	West Pomeranian	Poland	Alliaria petiolata	NA	Flowering	a
167	0.0040074	31234	44948119	5/2/20	2020	1684776	https://www.inaturalist.org/observations/44948119	1	0	41.58388889	-95.94083333	Harrison	Iowa	United States	Alliaria petiolata	1	Not_Flowering
168	0.004009381	34918	46011385	5/14/20	2020	638125	https://www.inaturalist.org/observations/46011385	1	0	38.62277923	-77.11488176	Charles	Maryland	United States	Alliaria petiolata	NA	Flowering	a
169	0.00403414	12937	23972919	4/29/19	2019	1698605	https://www.inaturalist.org/observations/23972919	2	0	38.8774313	-77.132517	Arlington	Virginia	United States	Alliaria petiolata	3	Flowering
170	0.004055724	13695	24759464	5/2/19	2019	1601158	https://www.inaturalist.org/observations/24759464	1	0	39.62216636	-84.119475	Montgomery	Ohio	United States	Alliaria petiolata	3	Flowering
171	0.004117719	35773	46277937	5/17/20	2020	1007789	https://www.inaturalist.org/observations/46277937	1	0	51.49601333	11.94626167	Halle	Sachsen-Anhalt	Germany	Alliaria petiolata	4
172	0.004154214	22903	42077957	4/13/20	2020	2329303	https://www.inaturalist.org/observations/42077957	2	0	50.68666667	4.031666667	Soignies	Hainaut	Belgium	Alliaria petiolata	3	Flowering
173	0.004178934	16559	27057711	5/26/19	2019	1739841	https://www.inaturalist.org/observations/27057711	1	0	44.0316312	-79.3476964	York		Canada	Alliaria petiolata	3	Flowering
174	0.004181826	20196	40651191	3/24/20	2020	769085	https://www.inaturalist.org/observations/40651191	2	0	38.9284264	-77.0433966	District of Columbia	District of Columbia	United States	Alliaria petiolata	2	Not_Flowering
175	0.00418722	37019	46795229	5/21/20	2020	1635190	https://www.inaturalist.org/observations/46795229	1	0	42.70181979	-73.22439204	Berkshire	Massachusetts	United States	Alliaria petiolata	3	Flowering
176	0.004229184	19388	39404122	3/1/20	2020	77260	https://www.inaturalist.org/observations/39404122	0	0	59.19591203	17.65196181	Stockholm		Sweden	Alliaria petiolata	1	Not_Flowering
177	0.004235936	21753	41641804	4/7/20	2020	1445859	https://www.inaturalist.org/observations/41641804	4	0	43.45733748	-80.55098802	Regional Municipality of Waterloo		Canada	Alliaria petiolata	1	Not_Flowering
178	0.004250937	910	2738690	3/2/16	2016	76451	http://www.inaturalist.org/observations/2738690	2	0	40.536955	-74.359955	Middlesex	New Jersey	United States	Alliaria petiolata	1	Not_Flowering
179	0.004265824	20965	41253573	4/2/20	2020	2260547	https://www.inaturalist.org/observations/41253573	4	0	43.58570187	-79.54517594	Toronto		Canada	Alliaria petiolata	1	Not_Flowering
180	0.004285854	18592	35821055	11/18/19	2019	669268	https://www.inaturalist.org/observations/35821055	1	0	41.56671986	-72.05596687	New London	Connecticut	United States	Alliaria petiolata	1	Not_Flowering
181	0.004297649	17896	30204905	8/4/19	2019	1995921	https://www.inaturalist.org/observations/30204905	1	0	42.47236334	-73.26412786	Berkshire	Massachusetts	United States	Alliaria petiolata	4
182	0.004301456	8281	17280978	9/22/18	2018	644978	https://www.inaturalist.org/observations/17280978	2	0	43.9393925	-89.98180458	Juneau	Wisconsin	United States	Alliaria petiolata	1	Not_Flowering
183	0.004323792	21793	41675208	4/7/20	2020	1236256	https://www.inaturalist.org/observations/41675208	1	0	53.37898885	-2.738128225	Cheshire	England	United Kingdom	Alliaria petiolata	2	Not_Flowering
184	0.004328115	2925	6245902	5/17/17	2017	175837	https://www.inaturalist.org/observations/6245902	2	0	43.793719	-72.246026	Orange	Vermont	United States	Alliaria petiolata	3	Flowering
185	0.004346249	878	2430993	11/27/15	2015	2179	http://www.inaturalist.org/observations/2430993	1	0	44.27991007	-72.57031507	Washington	Vermont	United States	Alliaria petiolata	1	Not_Flowering
186	0.004377693	1702	4083117	9/10/16	2016	121749	http://www.inaturalist.org/observations/4083117	1	0	39.98319986	-75.48832244	Chester	Pennsylvania	United States	Alliaria petiolata	1	Not_Flowering
187	0.004403496	24566	42751106	4/19/20	2020	35078	https://www.inaturalist.org/observations/42751106	1	0	40.63605616	-74.62154134	Somerset	New Jersey	United States	Alliaria petiolata	4	Flowering
188	0.004431092	13302	24191338	4/30/19	2019	1658150	https://www.inaturalist.org/observations/24191338	2	0	40.09911299	-75.18895565	Montgomery	Pennsylvania	United States	Alliaria petiolata	4
189	0.004456612	23981	42473827	4/18/20	2020	1524407	https://www.inaturalist.org/observations/42473827	2	0	44.24861111	-76.48166667	Frontenac		Canada	Alliaria petiolata	1	Not_Flowering
190	0.004540433	5018	11624667	4/28/18	2018	849245	https://www.inaturalist.org/observations/11624667	2	0	52.67297881	-3.122910426	Powys	Wales	United Kingdom	Alliaria petiolata	3	Flowering
191	0.004541878	17686	29138766	7/7/19	2019	35078	https://www.inaturalist.org/observations/29138766	1	0	40.60262714	-74.53272927	Somerset	New Jersey	United States	Alliaria petiolata	3	Flowering
192	0.004576087	9136	22086378	4/6/19	2019	1494002	https://www.inaturalist.org/observations/22086378	2	0	40.29285498	-74.72740846	Mercer	New Jersey	United States	Alliaria petiolata	1	Not_Flowering
193	0.004590501	15912	25395109	5/19/19	2019	626465	https://www.inaturalist.org/observations/25395109	1	0	41.26746347	-75.87977051	Luzerne	Pennsylvania	United States	Alliaria petiolata	4
194	0.00464981	7267	12735532	5/20/18	2018	979944	https://www.inaturalist.org/observations/12735532	2	0	42.59277833	-70.698395	Essex	Massachusetts	United States	Alliaria petiolata	4	Flowering
195	0.00465788	38693	47829562	5/30/20	2020	3091529	https://www.inaturalist.org/observations/47829562	2	0	43.65570312	-79.30875694	Toronto		Canada	Alliaria petiolata	4
196	0.004666678	2731	6166036	5/6/17	2017	35078	https://www.inaturalist.org/observations/6166036	1	0	40.67869953	-74.43006366	Union	New Jersey	United States	Alliaria petiolata	3	Flowering
197	0.004682325	7373	12718928	5/22/18	2018	735606	https://www.inaturalist.org/observations/12718928	1	0	39.99688726	-105.2881317	Boulder	Colorado	United States	Alliaria petiolata	4
198	0.004706068	30698	44529404	5/1/20	2020	2724127	https://www.inaturalist.org/observations/44529404	2	0	39.43074351	-81.44601032	Washington	Ohio	United States	Alliaria petiolata	4
199	0.004720402	3348	7813752	9/5/17	2017	608486	https://www.inaturalist.org/observations/7813752	2	0	40.74559523	-86.33023708	Cass	Indiana	United States	Alliaria petiolata	1	Not_Flowering
200	0.004751354	31554	44778339	5/3/20	2020	2139005	https://www.inaturalist.org/observations/44778339	1	0	41.92097192	-73.67741439	Dutchess	New York	United States	Alliaria petiolata	3	Flowering
201	0.004753161	20809	41164891	4/1/20	2020	2401694	https://www.inaturalist.org/observations/41164891	3	0	52.00814256	-0.532767191	Bedfordshire	England	United Kingdom	Alliaria petiolata	1	Not_Flowering
202	0.004759644	9391	22298906	4/10/19	2019	433839	https://www.inaturalist.org/observations/22298906	1	0	39.46236417	-76.83114925	Baltimore	Maryland	United States	Alliaria petiolata	3	Flowering
203	0.004834007	9320	22238524	4/9/19	2019	1224892	https://www.inaturalist.org/observations/22238524	2	0	38.99767438	-77.36853763	Fairfax	Virginia	United States	Alliaria petiolata	3	Flowering
204	0.00493763	24749	42685419	4/20/20	2020	835060	https://www.inaturalist.org/observations/42685419	1	0	40.47697003	-74.4402409	Middlesex	New Jersey	United States	Alliaria petiolata	3	Flowering
205	0.004968603	1799	5004780	1/16/17	2017	390101	https://www.inaturalist.org/observations/5004780	1	0						Alliaria petiolata	1	Not_Flowering
206	0.004993187	34926	46189648	5/14/20	2020	2949959	https://www.inaturalist.org/observations/46189648	1	0	43.15941444	-89.39064597	Dane	Wisconsin	United States	Alliaria petiolata	3	Flowering
207	0.005003353	25526	42902273	4/22/20	2020	2806071	https://www.inaturalist.org/observations/42902273	2	0	40.03752263	-83.0369675	Franklin	Ohio	United States	Alliaria petiolata	3	Flowering
208	0.005011224	27935	43696082	4/25/20	2020	1168695	https://www.inaturalist.org/observations/43696082	3	0	43.17403889	-73.75499722	Saratoga	New York	United States	Alliaria petiolata	1	Not_Flowering
209	0.005011348	2696	6101228	5/5/17	2017	472730	https://www.inaturalist.org/observations/6101228	3	0	47.0531951	6.99859144			Switzerland	Alliaria petiolata	4
210	0.005015671	9915	22624463	4/17/19	2019	1481466	https://www.inaturalist.org/observations/22624463	3	0	53.02590178	18.57334708	Torun	Kuyavian-Pomeranian	Poland	Alliaria petiolata	3	Flowering
211	0.005090572	38265	49289742	5/26/20	2020	462472	https://www.inaturalist.org/observations/49289742	1	0	43.68397106	-90.01649611	Juneau	Wisconsin	United States	Alliaria petiolata	4
212	0.005097969	20410	40846541	3/27/20	2020	1387922	https://www.inaturalist.org/observations/40846541	1	0	38.92238075	-77.53430279	Loudoun	Virginia	United States	Alliaria petiolata	1	Not_Flowering
213	0.005138389	15526	25218715	5/16/19	2019	947733	https://www.inaturalist.org/observations/25218715	1	0	42.08268738	-87.69355774	Cook	Illinois	United States	Alliaria petiolata	3	Flowering
214	0.005163072	15839	25378964	5/18/19	2019	265285	https://www.inaturalist.org/observations/25378964	1	0	42.107365	-76.24585919	Tioga	New York	United States	Alliaria petiolata	4
215	0.00520957	24921	42939499	4/20/20	2020	186163	https://www.inaturalist.org/observations/42939499	3	0	47.02568333	6.954294444			Switzerland	Alliaria petiolata	3	Flowering
216	0.005210367	39795	49641439	6/14/20	2020	2750366	https://www.inaturalist.org/observations/49641439	1	0	39.6214187	-76.6736583	Baltimore	Maryland	United States	Alliaria petiolata	4
217	0.00521408	18066	32107026	9/4/19	2019	1775525	https://www.inaturalist.org/observations/32107026	1	0	42.68386541	-70.98576154	Essex	Massachusetts	United States	Alliaria petiolata	1	Not_Flowering
218	0.005235321	12639	24008691	4/28/19	2019	726635	https://www.inaturalist.org/observations/24008691	2	0	54.57731125	23.36448996	Marijampoles		Lithuania	Alliaria petiolata	3	Flowering
219	0.005283275	13364	24254104	4/30/19	2019	469795	https://www.inaturalist.org/observations/24254104	1	0	43.46488659	-80.74360519	Regional Municipality of Waterloo		Canada	Alliaria petiolata	1	Not_Flowering
220	0.00529156	19240	38894898	2/20/20	2020	1085464	https://www.inaturalist.org/observations/38894898	3	1	40.66633327	-73.66969438	Nassau	New York	United States	Alliaria petiolata	1	Not_Flowering
221	0.005293365	20479	40894842	3/28/20	2020	2562750	https://www.inaturalist.org/observations/40894842	1	0	39.08608215	-76.69982061	Anne Arundel	Maryland	United States	Alliaria petiolata	3	Flowering
222	0.005298946	24781	42692904	4/20/20	2020	2784380	https://www.inaturalist.org/observations/42692904	1	0	39.28082764	-77.05024123	Howard	Maryland	United States	Alliaria petiolata	3	Flowering
223	0.005318004	40468	52063076	7/5/20	2020	3232001	https://www.inaturalist.org/observations/52063076	1	0	40.27749268	-74.74906079	Mercer	New Jersey	United States	Alliaria petiolata	1	Not_Flowering
224	0.005323529	7772	13256188	6/9/18	2018	1006787	https://www.inaturalist.org/observations/13256188	1	0	50.76044193	5.790229744	Tongeren	Limburg	Belgium	Alliaria petiolata	4
225	0.005346378	33136	45271208	5/8/20	2020	1425616	https://www.inaturalist.org/observations/45271208	1	0	55.84315872	37.54713439	Moskva gorsovet	Moscow City	Russia	Alliaria petiolata	3	Flowering
226	0.005388744	18639	36059672	11/25/19	2019	2229516	https://www.inaturalist.org/observations/36059672	2	0	40.68343097	-74.37255694	Union	New Jersey	United States	Alliaria petiolata	1	Not_Flowering
227	0.005416271	10239	22784175	4/20/19	2019	626222	https://www.inaturalist.org/observations/22784175	1	0	40.983855	-74.05445833	Bergen	New Jersey	United States	Alliaria petiolata	2	Not_Flowering
228	0.005431188	8049	14284408	7/12/18	2018	1066854	https://www.inaturalist.org/observations/14284408	3	0	59.97084175	30.31983841	Sankt-Peterburg gorsovet	City of St. Petersburg	Russia	Alliaria petiolata	4
229	0.005462191	14365	24899391	5/6/19	2019	480579	https://www.inaturalist.org/observations/24899391	1	0	40.89793	-73.89420333	Bronx	New York	United States	Alliaria petiolata	4
230	0.005467903	14223	24687591	5/6/19	2019	480579	https://www.inaturalist.org/observations/24687591	1	0	40.902295	-73.89416333	Bronx	New York	United States	Alliaria petiolata	4	Flowering
231	0.005483661	31202	44775788	5/2/20	2020	2886812	https://www.inaturalist.org/observations/44775788	1	0	37.09096247	-80.39635937	Montgomery	Virginia	United States	Alliaria petiolata	3	Flowering
232	0.00548705	3630	9718733	2/1/18	2018	35078	https://www.inaturalist.org/observations/9718733	1	0	40.69147465	-74.43481922	Union	New Jersey	United States	Alliaria petiolata	NA		d
233	0.005494483	15021	24932220	5/11/19	2019	1415491	https://www.inaturalist.org/observations/24932220	2	0	45.50478768	-73.70832899	Communaut√©-Urbaine-de-Montr√©al		Canada	Alliaria petiolata	2	Not_Flowering
234	0.005505926	27797	43510033	4/25/20	2020	1592432	https://www.inaturalist.org/observations/43510033	1	0	40.08762491	-75.05954694	Philadelphia	Pennsylvania	United States	Alliaria petiolata	3	Flowering
235	0.005569006	21720	41625078	4/7/20	2020	1274326	https://www.inaturalist.org/observations/41625078	2	0	48.67908667	-1.369516667	Manche		France	Alliaria petiolata	3	Flowering
236	0.005593685	22236	41846100	4/10/20	2020	761401	https://www.inaturalist.org/observations/41846100	1	0	40.53254667	-79.78189167	Allegheny	Pennsylvania	United States	Alliaria petiolata	3	Flowering
237	0.005619578	31039	44632014	5/2/20	2020	1504464	https://www.inaturalist.org/observations/44632014	1	0	42.42165497	-71.17350869	Middlesex	Massachusetts	United States	Alliaria petiolata	3	Flowering
238	0.00563442	12461	23735740	4/28/19	2019	841464	https://www.inaturalist.org/observations/23735740	1	0	42.47321111	-71.156375	Middlesex	Massachusetts	United States	Alliaria petiolata	3	Flowering
239	0.005719155	6022	12027648	4/30/18	2018	17390	https://www.inaturalist.org/observations/12027648	1	0	40.868175	-73.92664444	New York	New York	United States	Alliaria petiolata	1	Not_Flowering
240	0.005767344	21636	41603511	4/6/20	2020	2486543	https://www.inaturalist.org/observations/41603511	3	0	40.68274753	-74.38924827	Union	New Jersey	United States	Alliaria petiolata	1	Not_Flowering
241	0.005817407	26083	43060026	4/24/20	2020	1428183	https://www.inaturalist.org/observations/43060026	2	0	50.09886391	14.55828952			Czechia	Alliaria petiolata	3	Flowering
242	0.005867927	20286	40880449	3/25/20	2020	2604718	https://www.inaturalist.org/observations/40880449	3	0	51.91148586	39.34940401			Russia	Alliaria petiolata	1	Not_Flowering
243	0.005892741	3746	10237094	3/14/18	2018	433752	https://www.inaturalist.org/observations/10237094	3	0	40.58714667	-74.1391055	Richmond	New York	United States	Alliaria petiolata	1	Not_Flowering
244	0.005988638	7059	12534894	5/16/18	2018	451865	https://www.inaturalist.org/observations/12534894	1	0	38.2403061	-77.37321378	Caroline	Virginia	United States	Alliaria petiolata	4
245	0.006020382	10616	22941829	4/23/19	2019	1555111	https://www.inaturalist.org/observations/22941829	1	0	38.9986743	-77.5338959	Loudoun	Virginia	United States	Alliaria petiolata	4
246	0.006047272	24784	42693706	4/20/20	2020	2733722	https://www.inaturalist.org/observations/42693706	1	0	37.24198045	-81.28126642	Tazewell	Virginia	United States	Alliaria petiolata	3	Flowering
247	0.006058595	13207	24185244	4/29/19	2019	455717	https://www.inaturalist.org/observations/24185244	1	0	39.75125108	-75.54457021	New Castle	Delaware	United States	Alliaria petiolata	4
248	0.006098302	8392	17695484	10/20/18	2018	349162	https://www.inaturalist.org/observations/17695484	3	0	39.00786847	-77.09429827	Montgomery	Maryland	United States	Alliaria petiolata	1	Not_Flowering
249	0.006166339	18549	35567244	11/11/19	2019	2052606	https://www.inaturalist.org/observations/35567244	2	0	41.73905945	2.693553925		Catalu√±a	Spain	Alliaria petiolata	1	Not_Flowering
250	0.006193011	30969	44612508	5/2/20	2020	999066	https://www.inaturalist.org/observations/44612508	3	0	52.49407847	13.32513061		Berlin	Germany	Alliaria petiolata	4
251	0.006198245	4698	11507338	4/27/18	2018	575782	https://www.inaturalist.org/observations/11507338	2	0	42.30303523	-71.08825302	Suffolk	Massachusetts	United States	Alliaria petiolata	2	Not_Flowering
252	0.006226609	19293	39118525	2/23/20	2020	2344375	https://www.inaturalist.org/observations/39118525	1	0	37.528305	-77.46863667	Richmond city	Virginia	United States	Alliaria petiolata	1	Not_Flowering
253	0.006263004	22470	41933860	4/11/20	2020	2077169	https://www.inaturalist.org/observations/41933860	2	0	40.42499262	-79.86247314	Allegheny	Pennsylvania	United States	Alliaria petiolata	2	Not_Flowering
254	0.006272281	12744	23905943	4/29/19	2019	1657016	https://www.inaturalist.org/observations/23905943	1	0	40.09905722	-75.1893365	Montgomery	Pennsylvania	United States	Alliaria petiolata	4
255	0.006277012	21845	41680165	4/8/20	2020	2630241	https://www.inaturalist.org/observations/41680165	3	0	53.842395	-1.573652	West Yorkshire	England	United Kingdom	Alliaria petiolata	3	Flowering
256	0.006277805	3063	6419816	5/29/17	2017	467435	http://inaturalist.ca/observations/6419816	3	0	44.33287364	-78.33292957	Peterborough		Canada	Alliaria petiolata	4	Flowering
257	0.006283462	15323	25098383	5/13/19	2019	453003	https://www.inaturalist.org/observations/25098383	1	0	41.69586774	-87.75010073	Cook	Illinois	United States	Alliaria petiolata	3	Flowering
258	0.006286081	28359	43631627	4/26/20	2020	1933451	https://www.inaturalist.org/observations/43631627	1	0	51.42994236	-2.195291327	Wiltshire	England	United Kingdom	Alliaria petiolata	3	Flowering
259	0.006342762	34916	46003298	5/14/20	2020	1690326	https://www.inaturalist.org/observations/46003298	1	0	42.54816667	-76.60136944	Tompkins	New York	United States	Alliaria petiolata	3	Flowering
260	0.006369321	9260	22206419	4/7/19	2019	780527	https://www.inaturalist.org/observations/22206419	2	0	42.36532593	-71.26062012	Middlesex	Massachusetts	United States	Alliaria petiolata	1	Not_Flowering
261	0.006369619	34016	45640062	5/11/20	2020	813611	https://www.inaturalist.org/observations/45640062	1	0	38.55577248	-90.36661414	Saint Louis	Missouri	United States	Alliaria petiolata	4
262	0.006454513	6628	12308253	5/9/18	2018	353381	https://www.inaturalist.org/observations/12308253	1	0	51.43511167	-0.30555	Richmond upon Thames	England	United Kingdom	Alliaria petiolata	3	Flowering
263	0.00646355	22347	41892543	4/11/20	2020	2429597	https://www.inaturalist.org/observations/41892543	1	0	45.85010448	5.122379009	Ain		France	Alliaria petiolata	4	Flowering
264	0.006531593	39207	48571320	6/3/20	2020	3007604	https://www.inaturalist.org/observations/48571320	1	0	49.230715	16.79422833			Czechia	Alliaria petiolata	4
265	0.006552307	16552	26051784	5/26/19	2019	462472	https://www.inaturalist.org/observations/26051784	1	0	43.73347849	-90.87363102	Monroe	Wisconsin	United States	Alliaria petiolata	4
266	0.006580379	1042	3039554	4/13/16	2016	206629	http://www.inaturalist.org/observations/3039554	1	0	37.730707	-84.322355	Madison	Kentucky	United States	Alliaria petiolata	4
267	0.006598879	29121	43926490	4/27/20	2020	1161656	https://www.inaturalist.org/observations/43926490	1	0	41.98882167	-87.74984667	Cook	Illinois	United States	Alliaria petiolata	2	Not_Flowering
268	0.006604011	40152	50661646	6/23/20	2020	2946262	https://www.inaturalist.org/observations/50661646	1	0	49.387179	19.273675	N√°mestovo	¬éilinsk√Ω	Slovakia	Alliaria petiolata	NA		b
269	0.006615402	22204	41831962	4/10/20	2020	205067	https://www.inaturalist.org/observations/41831962	3	0	51.48127192	-0.26206481	Hounslow	England	United Kingdom	Alliaria petiolata	4	Flowering
270	0.006630312	24315	42570066	4/19/20	2020	2759368	https://www.inaturalist.org/observations/42570066	1	0	40.33469007	-74.78317657	Mercer	New Jersey	United States	Alliaria petiolata	3	Flowering
271	0.006655914	34207	45707680	5/12/20	2020	2927837	https://www.inaturalist.org/observations/45707680	2	0	60.16925506	24.7670909			Finland	Alliaria petiolata	3	Flowering
272	0.006720384	35371	46128765	5/16/20	2020	18701	https://www.inaturalist.org/observations/46128765	1	0	41.894216	-72.63463797	Hartford	Connecticut	United States	Alliaria petiolata	NA		e
273	0.006726372	22176	41819043	4/10/20	2020	468380	https://www.inaturalist.org/observations/41819043	3	0	50.7755245	12.94812239		Sachsen	Germany	Alliaria petiolata	2	Not_Flowering
274	0.006803475	23848	42415910	4/17/20	2020	2044860	https://www.inaturalist.org/observations/42415910	1	0	43.07066855	-72.65540564	Windham	Vermont	United States	Alliaria petiolata	1	Not_Flowering
275	0.006844294	5884	11911025	4/30/18	2018	20600	https://www.inaturalist.org/observations/11911025	2	0	40.87294567	-73.9256979	New York	New York	United States	Alliaria petiolata	2	Not_Flowering
276	0.006851684	10500	22886382	4/22/19	2019	1537015	https://www.inaturalist.org/observations/22886382	2	0	48.86582418	2.60063189	Seine-Et-Marne		France	Alliaria petiolata	3	Flowering
277	0.006856028	25516	42898601	4/22/20	2020	2667912	https://www.inaturalist.org/observations/42898601	1	0	35.60522833	-82.56189667	Buncombe	North Carolina	United States	Alliaria petiolata	4
278	0.006874552	8887	21646739	3/24/19	2019	35078	https://www.inaturalist.org/observations/21646739	2	0	40.865111	-73.93010742	New York	New York	United States	Alliaria petiolata	1	Not_Flowering
279	0.006875151	26525	43182105	4/24/20	2020	1621571	https://www.inaturalist.org/observations/43182105	2	0	53.4175	-2.229166667	Manchester	England	United Kingdom	Alliaria petiolata	4
280	0.006914948	6795	12972341	5/11/18	2018	996298	https://www.inaturalist.org/observations/12972341	1	0	51.48567	0.133472167	Bexley	England	United Kingdom	Alliaria petiolata	4
281	0.006952729	14785	24857111	5/9/19	2019	1491090	https://www.inaturalist.org/observations/24857111	1	0	40.29855333	-74.72518	Mercer	New Jersey	United States	Alliaria petiolata	4
282	0.007007464	6042	52405788	4/30/18	2018	13595	https://www.inaturalist.org/observations/52405788	1	0	48.55445918	9.39801375		Baden-W√ºrttemberg	Germany	Alliaria petiolata	3	Flowering
283	0.007062483	14383	24901029	5/6/19	2019	480579	https://www.inaturalist.org/observations/24901029	1	0	40.89928833	-73.89399667	Bronx	New York	United States	Alliaria petiolata	3	Flowering
284	0.007089711	2767	6147385	5/8/17	2017	477595	https://www.inaturalist.org/observations/6147385	1	0	42.582756	-78.043756	Wyoming	New York	United States	Alliaria petiolata	3	Flowering
285	0.007093417	14452	24731254	5/7/19	2019	1161364	https://www.inaturalist.org/observations/24731254	1	0	43.22222137	76.90953064			Kazakhstan	Alliaria petiolata	4
286	0.007102719	25821	42983839	4/23/20	2020	2792303	https://www.inaturalist.org/observations/42983839	2	0	38.80666912	-77.5636356	Prince William	Virginia	United States	Alliaria petiolata	3	Flowering
287	0.007107045	11925	23502737	4/27/19	2019	487491	https://www.inaturalist.org/observations/23502737	1	0	40.84070447	-73.78704831	Bronx	New York	United States	Alliaria petiolata	3	Flowering
288	0.007118298	6784	12412051	5/11/18	2018	115342	https://www.inaturalist.org/observations/12412051	2	0	40.468609	-74.701066	Somerset	New Jersey	United States	Alliaria petiolata	4
289	0.007120462	33730	45522540	5/10/20	2020	35078	https://www.inaturalist.org/observations/45522540	1	0	40.77351902	-74.68675933	Morris	New Jersey	United States	Alliaria petiolata	3	Flowering
290	0.007126649	14954	24914597	5/10/19	2019	462472	https://www.inaturalist.org/observations/24914597	1	0	43.85721262	-90.24909002	Juneau	Wisconsin	United States	Alliaria petiolata	2	Not_Flowering
291	0.007144176	31312	44706418	5/3/20	2020	353381	https://www.inaturalist.org/observations/44706418	1	0	51.43622167	-0.32533	Richmond upon Thames	England	United Kingdom	Alliaria petiolata	4
292	0.007159012	9543	23677958	4/12/19	2019	369371	https://www.inaturalist.org/observations/23677958	1	0	39.18998897	-86.50432249	Monroe	Indiana	United States	Alliaria petiolata	2	Not_Flowering
293	0.007163593	10169	22751670	4/20/19	2019	1313950	https://www.inaturalist.org/observations/22751670	2	0	51.22636212	4.945627051	Turnhout old	Antwerp	Belgium	Alliaria petiolata	3	Flowering
294	0.007206875	34426	45778748	5/13/20	2020	663711	https://www.inaturalist.org/observations/45778748	1	0	42.1962115	-87.82407869	Lake	Illinois	United States	Alliaria petiolata	3	Flowering
295	0.007226942	22234	41844333	4/10/20	2020	2235231	https://www.inaturalist.org/observations/41844333	3	0	39.21895815	-76.81782026	Howard	Maryland	United States	Alliaria petiolata	3	Flowering
296	0.007242327	11495	23354931	4/27/19	2019	19145	https://www.inaturalist.org/observations/23354931	1	0	41.96213666	-88.31955261	Kane	Illinois	United States	Alliaria petiolata	2	Not_Flowering
297	0.007252134	13660	24407382	5/2/19	2019	900026	https://www.inaturalist.org/observations/24407382	1	0	40.66711312	-73.9689398	Kings	New York	United States	Alliaria petiolata	3	Flowering
298	0.007265175	25638	49117131	4/22/20	2020	252034	https://www.inaturalist.org/observations/49117131	2	0	49.205	7.026992	Saarland	Saarland	Germany	Alliaria petiolata	3	Flowering
299	0.007306752	9789	23871249	4/15/19	2019	1503896	https://www.inaturalist.org/observations/23871249	1	0	51.05731269	3.6736801	Gent	East Flanders	Belgium	Alliaria petiolata	3	Flowering
300	0.00733352	1257	3092763	4/30/16	2016	53860	http://www.inaturalist.org/observations/3092763	2	0	42.17325	-72.54623	Hampden	Massachusetts	United States	Alliaria petiolata	3	Flowering
301	0.00740941	5105	11648007	4/28/18	2018	20600	https://www.inaturalist.org/observations/11648007	2	0	40.8753095	-73.81155674	Bronx	New York	United States	Alliaria petiolata	2	Not_Flowering
302	0.007419644	6165	12096515	5/2/18	2018	934764	https://www.inaturalist.org/observations/12096515	1	0	39.77199173	-75.4980011	New Castle	Delaware	United States	Alliaria petiolata	4
303	0.007421339	19803	40120446	3/17/20	2020	1916538	https://www.inaturalist.org/observations/40120446	1	0	47.1246298	15.3157777		Steiermark	Austria	Alliaria petiolata	1	Not_Flowering
304	0.007438821	38302	47513102	5/27/20	2020	1755066	https://www.inaturalist.org/observations/47513102	1	0	45.51137169	-75.33595106	Ottawa		Canada	Alliaria petiolata	4
305	0.007441001	27020	43320716	4/25/20	2020	288533	https://www.inaturalist.org/observations/43320716	1	0	39.62961214	-86.15016874	Johnson	Indiana	United States	Alliaria petiolata	3	Flowering
306	0.007443814	27514	43423646	4/25/20	2020	2590412	https://www.inaturalist.org/observations/43423646	1	0	41.28094056	-73.19049824	Fairfield	Connecticut	United States	Alliaria petiolata	3	Flowering
307	0.007464094	19682	39969553	3/14/20	2020	2636202	https://www.inaturalist.org/observations/39969553	4	0	51.74717	39.19414167			Russia	Alliaria petiolata	1	Not_Flowering
308	0.007582708	38912	48063036	5/31/20	2020	1761087	https://www.inaturalist.org/observations/48063036	1	0	41.77042392	-71.40391105	Providence	Rhode Island	United States	Alliaria petiolata	4
309	0.007585889	38982	48148664	6/1/20	2020	2980013	https://www.inaturalist.org/observations/48148664	1	0	60.20785542	25.08463728			Finland	Alliaria petiolata	4
310	0.007589519	5546	11777245	4/29/18	2018	865971	https://www.inaturalist.org/observations/11777245	1	0	44.95465189	-93.45335467	Hennepin	Minnesota	United States	Alliaria petiolata	1	Not_Flowering
311	0.007609808	40585	53139859	7/11/20	2020	1257588	https://www.inaturalist.org/observations/53139859	1	0	52.67928807	17.17372627	Oborniki	Greater Poland	Poland	Alliaria petiolata	1	Not_Flowering
312	0.007614086	19883	40326690	3/18/20	2020	1371261	https://www.inaturalist.org/observations/40326690	2	0	50.36167694	30.47436438	Holosi√Øvs'kyi	Kiev City	Ukraine	Alliaria petiolata	1	Not_Flowering
313	0.007648448	4890	11588350	4/28/18	2018	748464	https://www.inaturalist.org/observations/11588350	2	0	50.05259185	14.53448607			Czechia	Alliaria petiolata	3	Flowering
314	0.007771209	28295	43611112	4/26/20	2020	1950229	https://www.inaturalist.org/observations/43611112	2	0	50.617595	7.1391195		Nordrhein-Westfalen	Germany	Alliaria petiolata	4
315	0.007776457	8088	14487634	7/18/18	2018	1035992	https://www.inaturalist.org/observations/14487634	1	0	40.85605207	-73.88019163	Bronx	New York	United States	Alliaria petiolata	1	Not_Flowering
316	0.007794843	34393	45770901	5/13/20	2020	2747365	https://www.inaturalist.org/observations/45770901	2	0	55.593748	12.5909664	Combined statistics		Denmark	Alliaria petiolata	4
317	0.007807651	10766	23022477	4/24/19	2019	1176478	https://www.inaturalist.org/observations/23022477	1	0	42.62655258	-71.11373138	Essex	Massachusetts	United States	Alliaria petiolata	3	Flowering
318	0.007819535	27382	43399744	4/25/20	2020	1848959	https://www.inaturalist.org/observations/43399744	1	0	40.78849708	-73.95715551	New York	New York	United States	Alliaria petiolata	3	Flowering
319	0.007819632	19739	40035346	3/15/20	2020	2639002	https://www.inaturalist.org/observations/40035346	2	0	42.35077833	-71.171875	Suffolk	Massachusetts	United States	Alliaria petiolata	1	Not_Flowering
320	0.007870006	26034	43048283	4/24/20	2020	2826664	https://www.inaturalist.org/observations/43048283	1	0	55.82068662	12.53433775	Combined statistics		Denmark	Alliaria petiolata	3	Flowering
321	0.007873727	170	60023	3/25/12	2012	2218	http://www.inaturalist.org/observations/60023	1	0	39.23597612	-84.15664673	Clermont	Ohio	United States	Alliaria petiolata	3	Flowering
322	0.007874194	20771	41132967	3/31/20	2020	2630790	https://www.inaturalist.org/observations/41132967	2	0	42.65829107	-71.20386174	Essex	Massachusetts	United States	Alliaria petiolata	1	Not_Flowering
323	0.007905949	17027	26362537	6/3/19	2019	469593	https://www.inaturalist.org/observations/26362537	2	0	44.37205682	-89.85797167	Wood	Wisconsin	United States	Alliaria petiolata	3	Flowering
324	0.007915084	7180	12602898	5/19/18	2018	905676	https://www.inaturalist.org/observations/12602898	1	0	45.02385619	-93.38184817	Hennepin	Minnesota	United States	Alliaria petiolata	3	Flowering
325	0.00791859	24935	43267333	4/20/20	2020	1226913	https://www.inaturalist.org/observations/43267333	3	0	50.49126833	4.391666667	Charleroi	Hainaut	Belgium	Alliaria petiolata	3	Flowering
326	0.007920261	19881	40228620	3/18/20	2020	2157259	https://www.inaturalist.org/observations/40228620	1	0	41.57225544	-85.8353873	Elkhart	Indiana	United States	Alliaria petiolata	1	Not_Flowering
327	0.007928467	30171	44323551	4/29/20	2020	2705385	https://www.inaturalist.org/observations/44323551	1	0	38.95672936	-77.38431283	Fairfax	Virginia	United States	Alliaria petiolata	1	Not_Flowering
328	0.007955322	36798	46697742	5/21/20	2020	1920583	https://www.inaturalist.org/observations/46697742	1	0	55.6858237	9.531466	Vejle	Vejle	Denmark	Alliaria petiolata	4
329	0.007989072	15628	25270368	5/17/19	2019	1655611	https://www.inaturalist.org/observations/25270368	2	0	41.16665687	-73.28527745	Fairfield	Connecticut	United States	Alliaria petiolata	3	Flowering
330	0.008060519	7581	12910097	5/28/18	2018	293449	https://www.inaturalist.org/observations/12910097	2	0	43.81513833	-79.18016167	Toronto		Canada	Alliaria petiolata	3	Flowering
331	0.008083974	23110	42169633	4/14/20	2020	2637055	https://www.inaturalist.org/observations/42169633	3	0	50.93832397	-3.777086973	Devon	England	United Kingdom	Alliaria petiolata	3	Flowering
332	0.008173152	32454	45068436	5/6/20	2020	302708	https://www.inaturalist.org/observations/45068436	1	0	42.99429626	-76.00924454	Onondaga	New York	United States	Alliaria petiolata	2	Not_Flowering
333	0.008176241	11897	23493699	4/27/19	2019	1682253	https://www.inaturalist.org/observations/23493699	2	0	38.89660392	-77.06512103	District of Columbia	District of Columbia	United States	Alliaria petiolata	4
334	0.008214224	28457	43659882	4/26/20	2020	2782148	https://www.inaturalist.org/observations/43659882	2	0	52.94268833	-1.23688	Nottinghamshire	England	United Kingdom	Alliaria petiolata	3	Flowering
335	0.008215629	16903	26197306	6/1/19	2019	573610	https://www.inaturalist.org/observations/26197306	1	0	44.041325	-79.94621333	Simcoe		Canada	Alliaria petiolata	2	Not_Flowering
336	0.008266293	10360	22831343	4/21/19	2019	184679	https://www.inaturalist.org/observations/22831343	1	0	38.95649417	-77.19798435	Fairfax	Virginia	United States	Alliaria petiolata	3	Flowering
337	0.008302328	26322	43121007	4/24/20	2020	501761	https://www.inaturalist.org/observations/43121007	1	0	42.30976333	-71.32737833	Norfolk	Massachusetts	United States	Alliaria petiolata	2	Not_Flowering
338	0.008331621	22328	43067380	4/10/20	2020	1238843	https://www.inaturalist.org/observations/43067380	1	0	37.09326117	-88.65751667	McCracken	Kentucky	United States	Alliaria petiolata	4
339	0.008363594	26676	43249005	4/24/20	2020	272394	https://www.inaturalist.org/observations/43249005	1	0	44.9062788	-93.1930518	Ramsey	Minnesota	United States	Alliaria petiolata	1	Not_Flowering
340	0.008374402	21593	41553053	4/6/20	2020	992441	https://www.inaturalist.org/observations/41553053	1	0	45.82629365	16.01604112	Zagreb	Grad Zagreb	Croatia	Alliaria petiolata	3	Flowering
341	0.0083859	4622	11488957	4/27/18	2018	909280	https://www.inaturalist.org/observations/11488957	1	0	42.48536292	-71.28751039	Middlesex	Massachusetts	United States	Alliaria petiolata	1	Not_Flowering
342	0.008400098	8104	14569777	7/21/18	2018	1074307	https://www.inaturalist.org/observations/14569777	2	0	44.340725	-78.535155	Kawartha Lakes		Canada	Alliaria petiolata	1	Not_Flowering
343	0.008431972	26900	43289321	4/25/20	2020	2839470	https://www.inaturalist.org/observations/43289321	1	0	51.43160481	-2.59439595	Bristol	England	United Kingdom	Alliaria petiolata	4
344	0.008486654	20937	41241049	4/2/20	2020	2696381	https://www.inaturalist.org/observations/41241049	3	0	51.53748036	6.338497438		Nordrhein-Westfalen	Germany	Alliaria petiolata	2	Not_Flowering
345	0.00849985	35541	46520676	5/16/20	2020	677232	https://www.inaturalist.org/observations/46520676	3	0	45.38782866	-75.76412246	Ottawa		Canada	Alliaria petiolata	1	Not_Flowering
346	0.008504976	14388	24901525	5/6/19	2019	480579	https://www.inaturalist.org/observations/24901525	1	0	40.899955	-73.89391333	Bronx	New York	United States	Alliaria petiolata	4
347	0.008509119	11082	23158643	4/26/19	2019	1583130	https://www.inaturalist.org/observations/23158643	3	0	50.10645909	14.51970699			Czechia	Alliaria petiolata	4	Flowering
348	0.008510579	14064	24613654	5/5/19	2019	1712720	https://www.inaturalist.org/observations/24613654	2	0	43.150633	-88.05856831	Milwaukee	Wisconsin	United States	Alliaria petiolata	2	Not_Flowering
349	0.008530922	16699	26010542	5/29/19	2019	1174474	https://www.inaturalist.org/observations/26010542	1	0	45.00120278	-79.55573333	Muskoka		Canada	Alliaria petiolata	3	Flowering
350	0.008558221	39915	49965343	6/16/20	2020	56366	https://www.inaturalist.org/observations/49965343	1	0	42.49042717	-71.32169744	Middlesex	Massachusetts	United States	Alliaria petiolata	1	Not_Flowering
351	0.008592089	4333	11483356	4/21/18	2018	252034	https://www.inaturalist.org/observations/11483356	1	0	49.342019	8.562019		Baden-W√ºrttemberg	Germany	Alliaria petiolata	3	Flowering
352	0.008661616	33696	45514003	5/10/20	2020	2941904	https://www.inaturalist.org/observations/45514003	2	0	41.93392516	-87.71186	Cook	Illinois	United States	Alliaria petiolata	3	Flowering
353	0.00867471	33228	45309898	5/8/20	2020	1847123	https://www.inaturalist.org/observations/45309898	1	0	41.86547097	-88.42487597	Kane	Illinois	United States	Alliaria petiolata	3	Flowering
354	0.008675975	13193	24158752	4/29/19	2019	817727	https://www.inaturalist.org/observations/24158752	3	0	49.04587555	7.781260014	Bas-Rhin		France	Alliaria petiolata	3	Flowering
355	0.008680599	34087	54028910	5/11/20	2020	1537198	https://www.inaturalist.org/observations/54028910	1	0	44.7394439	-79.89180252	Simcoe		Canada	Alliaria petiolata	NA		a
356	0.008688415	3486	8684323	11/4/17	2017	606826	https://www.inaturalist.org/observations/8684323	3	0	39.88075236	-82.45243642	Perry	Ohio	United States	Alliaria petiolata	1	Not_Flowering
357	0.008688709	36730	46732303	5/20/20	2020	519014	https://www.inaturalist.org/observations/46732303	1	0	54.871885	37.6444566	Serpukhovskiy rayon		Russia	Alliaria petiolata	3	Flowering
358	0.008691178	7680	13075150	6/3/18	2018	908915	https://www.inaturalist.org/observations/13075150	1	0	51.5632271	-0.078281124	Hackney	England	United Kingdom	Alliaria petiolata	3	Flowering
359	0.008712981	20650	41057126	3/30/20	2020	913213	https://www.inaturalist.org/observations/41057126	3	0	38.80198225	-90.84507965	Saint Charles	Missouri	United States	Alliaria petiolata	3	Flowering
360	0.008730056	39960	50044755	6/18/20	2020	1006787	https://www.inaturalist.org/observations/50044755	1	0	51.1631399	5.6088943	Maaseik	Limburg	Belgium	Alliaria petiolata	4	Flowering
361	0.008736337	33751	45528465	5/10/20	2020	705428	https://www.inaturalist.org/observations/45528465	3	0	42.61276969	-73.89614096	Albany	New York	United States	Alliaria petiolata	3	Flowering
362	0.008750396	9246	22170167	4/7/19	2019	1521773	https://www.inaturalist.org/observations/22170167	1	0	39.98934055	-75.21275975	Philadelphia	Pennsylvania	United States	Alliaria petiolata	3	Flowering
363	0.008765065	33371	45375546	5/9/20	2020	1003939	https://www.inaturalist.org/observations/45375546	2	0	51.35083518	-2.36483622	Bath and North East Somerset	England	United Kingdom	Alliaria petiolata	4
364	0.008772049	13868	24512316	5/4/19	2019	1679991	https://www.inaturalist.org/observations/24512316	3	0	49.62102442	15.58456146	Havl√≠ckuv Brod	Kraj Vysocina	Czechia	Alliaria petiolata	3	Flowering
365	0.008792294	22643	41990996	4/12/20	2020	2720331	https://www.inaturalist.org/observations/41990996	2	0	51.5659247	-0.0491471	Hackney	England	United Kingdom	Alliaria petiolata	3	Flowering
366	0.008831446	23763	42387552	4/17/20	2020	419580	https://www.inaturalist.org/observations/42387552	1	0	49.60495753	6.1437763			Luxembourg	Alliaria petiolata	3	Flowering
367	0.008836371	36367	46535993	5/19/20	2020	552059	https://www.inaturalist.org/observations/46535993	2	0	40.3254	-80.09691667	Allegheny	Pennsylvania	United States	Alliaria petiolata	4
368	0.00884657	37676	47123273	5/24/20	2020	2990853	https://www.inaturalist.org/observations/47123273	2	0	60.6009411	21.5665819			Finland	Alliaria petiolata	3	Flowering
369	0.008848854	31086	44644580	5/2/20	2020	616772	https://www.inaturalist.org/observations/44644580	2	0	40.29352269	-80.13276441	Washington	Pennsylvania	United States	Alliaria petiolata	4
370	0.008909294	17455	27340824	6/20/19	2019	1435792	https://www.inaturalist.org/observations/27340824	1	0	40.87430079	-73.89357794	Bronx	New York	United States	Alliaria petiolata	1	Not_Flowering
371	0.008939231	25471	42885996	4/22/20	2020	2801927	https://www.inaturalist.org/observations/42885996	1	0	42.52227602	-71.1985851	Middlesex	Massachusetts	United States	Alliaria petiolata	1	Not_Flowering
372	0.008982393	19752	40046593	3/15/20	2020	616772	https://www.inaturalist.org/observations/40046593	2	0	40.2133502	-80.23824396	Washington	Pennsylvania	United States	Alliaria petiolata	1	Not_Flowering
373	0.008991538	5559	11780230	4/29/18	2018	353381	https://www.inaturalist.org/observations/11780230	2	0	51.44745	-0.308488333	Richmond upon Thames	England	United Kingdom	Alliaria petiolata	3	Flowering
374	0.008992512	26121	43067785	4/24/20	2020	35491	https://www.inaturalist.org/observations/43067785	2	0	40.9663438	-81.19124992	Stark	Ohio	United States	Alliaria petiolata	3	Flowering
375	0.008993209	31626	44802498	5/3/20	2020	2842972	https://www.inaturalist.org/observations/44802498	2	0	42.78944872	-73.79491867	Saratoga	New York	United States	Alliaria petiolata	3	Flowering
376	0.008997546	12740	23905629	4/29/19	2019	1657010	https://www.inaturalist.org/observations/23905629	2	0	40.09918241	-75.18890153	Montgomery	Pennsylvania	United States	Alliaria petiolata	4	Flowering
377	0.009009022	14869	24887596	5/10/19	2019	364451	https://www.inaturalist.org/observations/24887596	1	0	37.93681419	-78.94522375	Nelson	Virginia	United States	Alliaria petiolata	1	Not_Flowering
378	0.009048534	2631	6043748	5/1/17	2017	211987	https://www.inaturalist.org/observations/6043748	1	0						Alliaria petiolata	NA	Flowering	b
379	0.009073598	32433	45060917	5/6/20	2020	2915324	https://www.inaturalist.org/observations/45060917	2	0	55.6522677	12.587505	Combined statistics		Denmark	Alliaria petiolata	4
380	0.009084078	7489	12819636	5/25/18	2018	24973	https://www.inaturalist.org/observations/12819636	1	0	59.968248	17.704854	Uppsala		Sweden	Alliaria petiolata	3	Flowering
381	0.009108776	36651	46649693	5/20/20	2020	2935236	https://www.inaturalist.org/observations/46649693	1	0	42.86640329	-85.6315364	Kent	Michigan	United States	Alliaria petiolata	1	Not_Flowering
382	0.009187836	13073	24036616	4/29/19	2019	731177	https://www.inaturalist.org/observations/24036616	1	0	41.64291333	-91.57263833	Johnson	Iowa	United States	Alliaria petiolata	3	Flowering
383	0.009232197	33513	45468863	5/9/20	2020	763582	https://www.inaturalist.org/observations/45468863	2	0	41.39813833	-95.95581167	Washington	Nebraska	United States	Alliaria petiolata	4
384	0.009255889	3516	8877571	11/20/17	2017	105431	https://www.inaturalist.org/observations/8877571	2	0	41.16690889	-73.78266851	Westchester	New York	United States	Alliaria petiolata	1	Not_Flowering
385	0.009282479	39554	49049673	6/9/20	2020	1910832	https://www.inaturalist.org/observations/49049673	1	0	45.39135697	-75.688398	Ottawa		Canada	Alliaria petiolata	4
386	0.009309207	4002	10860167	4/13/18	2018	786826	https://www.inaturalist.org/observations/10860167	1	0	42.36705801	-71.25700235	Middlesex	Massachusetts	United States	Alliaria petiolata	1	Not_Flowering
387	0.009325856	30286	44366762	4/30/20	2020	924215	https://www.inaturalist.org/observations/44366762	2	0	42.25547308	-88.22395135	McHenry	Illinois	United States	Alliaria petiolata	2	Not_Flowering
388	0.009361478	40510	52301178	7/7/20	2020	3242228	https://www.inaturalist.org/observations/52301178	1	0	44.49196556	-73.21115239	Chittenden	Vermont	United States	Alliaria petiolata	4
389	0.009402976	642	1462514	4/26/15	2015	77244	http://www.inaturalist.org/observations/1462514	2	0	40.52078333	-74.46199667	Middlesex	New Jersey	United States	Alliaria petiolata	3	Flowering
390	0.009434412	33396	45384761	5/9/20	2020	2934039	https://www.inaturalist.org/observations/45384761	2	0	54.9305183	23.9592918	Kauno		Lithuania	Alliaria petiolata	3	Flowering
391	0.00954469	5970	11947502	4/30/18	2018	35327	https://www.inaturalist.org/observations/11947502	1	0	40.42935181	-79.95287323	Allegheny	Pennsylvania	United States	Alliaria petiolata	2	Not_Flowering
392	0.00961722	22474	41935410	4/11/20	2020	1719736	https://www.inaturalist.org/observations/41935410	1	0	39.9579475	-75.4412607	Delaware	Pennsylvania	United States	Alliaria petiolata	3	Flowering
393	0.009621506	2314	5860765	4/19/17	2017	5967	https://www.inaturalist.org/observations/5860765	2	0	44.48269794	-79.79560781	Simcoe		Canada	Alliaria petiolata	1	Not_Flowering
394	0.009651278	30374	44411836	4/30/20	2020	129	https://www.inaturalist.org/observations/44411836	1	0	42.94271293	-80.36882693	Haldimand-Norfolk		Canada	Alliaria petiolata	2	Not_Flowering
395	0.009660794	193	70236	4/25/12	2012	3518	http://www.inaturalist.org/observations/70236	2	0	40.98883333	-81.692	Medina	Ohio	United States	Alliaria petiolata	4	Flowering
396	0.009693666	13758	24456528	5/3/19	2019	1532585	https://www.inaturalist.org/observations/24456528	1	0	42.61624167	-83.19284167	Oakland	Michigan	United States	Alliaria petiolata	2	Not_Flowering
397	0.009741287	27967	43757012	4/25/20	2020	1179309	https://www.inaturalist.org/observations/43757012	1	0	42.17519722	-71.05496944	Norfolk	Massachusetts	United States	Alliaria petiolata	2	Not_Flowering
398	0.009742741	7519	12855921	5/26/18	2018	470207	https://www.inaturalist.org/observations/12855921	1	0	36.05953952	-78.83473602	Durham	North Carolina	United States	Alliaria petiolata	4
399	0.009773818	39386	48722709	6/6/20	2020	1204698	https://www.inaturalist.org/observations/48722709	1	0	43.87224167	-79.315855	York		Canada	Alliaria petiolata	4
400	0.009792539	13089	24048066	4/29/19	2019	1593923	https://www.inaturalist.org/observations/24048066	1	0	39.58406344	-85.72933744	Shelby	Indiana	United States	Alliaria petiolata	4
401	0.009852922	36579	46618320	5/20/20	2020	2418780	https://www.inaturalist.org/observations/46618320	2	0	42.39322493	-83.36344678	Wayne	Michigan	United States	Alliaria petiolata	1	Not_Flowering
402	0.009859551	31515	44764035	5/3/20	2020	1177598	https://www.inaturalist.org/observations/44764035	1	0	59.96405381	10.50754112	Akershus		Norway	Alliaria petiolata	1	Not_Flowering
403	0.009887609	2365	5896124	4/21/17	2017	105431	https://www.inaturalist.org/observations/5896124	2	0	41.18097787	-73.59627262	Westchester	New York	United States	Alliaria petiolata	2	Not_Flowering
404	0.009888265	2600	6024979	4/30/17	2017	419580	https://www.inaturalist.org/observations/6024979	1	0	49.60006714	6.159440994			Luxembourg	Alliaria petiolata	3	Flowering
405	0.009893431	39106	48281640	6/2/20	2020	1897313	https://www.inaturalist.org/observations/48281640	3	0	42.24457049	-71.92058472	Worcester	Massachusetts	United States	Alliaria petiolata	4
406	0.009893916	10621	22942795	4/23/19	2019	1652284	https://www.inaturalist.org/observations/22942795	1	0	38.99729722	-77.53450752	Loudoun	Virginia	United States	Alliaria petiolata	3	Flowering
407	0.009947222	35862	46339765	5/17/20	2020	866790	https://www.inaturalist.org/observations/46339765	1	0	42.053444	-87.67522484	Cook	Illinois	United States	Alliaria petiolata	3	Flowering
408	0.009962931	19461	39571931	3/5/20	2020	754313	https://www.inaturalist.org/observations/39571931	2	0	40.66970833	-74.525995	Morris	New Jersey	United States	Alliaria petiolata	1	Not_Flowering
409	0.009965671	10720	22993610	4/24/19	2019	1065225	https://www.inaturalist.org/observations/22993610	1	0	39.86877922	-86.16114694	Marion	Indiana	United States	Alliaria petiolata	3	Flowering
410	0.009994314	14314	24858195	5/6/19	2019	480579	https://www.inaturalist.org/observations/24858195	1	0	40.8899	-73.89430333	Bronx	New York	United States	Alliaria petiolata	4
411	0.010056745	6551	12276326	5/8/18	2018	462472	https://www.inaturalist.org/observations/12276326	2	0	43.419138	-89.7181535	Sauk	Wisconsin	United States	Alliaria petiolata	2	Not_Flowering
412	0.010073821	14524	24749284	5/7/19	2019	311140	https://www.inaturalist.org/observations/24749284	1	0	40.78647629	-73.95778702	New York	New York	United States	Alliaria petiolata	4
413	0.010119336	7654	13081571	6/1/18	2018	534001	https://www.inaturalist.org/observations/13081571	1	0	44.642217	-73.315624	Grand Isle	Vermont	United States	Alliaria petiolata	4
414	0.010133804	16616	25909413	5/27/19	2019	1484551	https://www.inaturalist.org/observations/25909413	1	0	46.36388	-80.16825			Canada	Alliaria petiolata	3	Flowering
415	0.010160871	20858	41191172	4/1/20	2020	2510750	https://www.inaturalist.org/observations/41191172	1	0	41.44805676	-72.70273975	Middlesex	Connecticut	United States	Alliaria petiolata	1	Not_Flowering
416	0.010177175	681	41449052	5/3/15	2015	1718237	https://www.inaturalist.org/observations/41449052	1	0	42.8509176	11.47207888			Italy	Alliaria petiolata	3	Flowering
417	0.010201373	28720	43778304	4/26/20	2020	1421953	https://www.inaturalist.org/observations/43778304	2	0	47.27367847	15.38976573		Steiermark	Austria	Alliaria petiolata	3	Flowering
418	0.010204083	7531	12948528	5/26/18	2018	642393	https://www.inaturalist.org/observations/12948528	2	0	44.24688056	-72.76404444	Washington	Vermont	United States	Alliaria petiolata	4
419	0.010223635	73	19203565	4/7/09	2009	466325	https://www.inaturalist.org/observations/19203565	1	0	40.48327534	-75.09732141	Hunterdon	New Jersey	United States	Alliaria petiolata	1	Not_Flowering
420	0.010258767	29184	43948256	4/27/20	2020	1769994	https://www.inaturalist.org/observations/43948256	2	0	43.69972222	-79.30555556	Toronto		Canada	Alliaria petiolata	2	Not_Flowering
421	0.010305149	37516	47056811	5/23/20	2020	3001582	https://www.inaturalist.org/observations/47056811	2	0	43.04068	-77.24185697	Wayne	New York	United States	Alliaria petiolata	4
422	0.010348062	3676	10007163	2/26/18	2018	572980	https://www.inaturalist.org/observations/10007163	1	0	40.87431213	-73.96667996	Bergen	New Jersey	United States	Alliaria petiolata	1	Not_Flowering
423	0.010385308	39053	52471009	6/1/20	2020	3190101	https://www.inaturalist.org/observations/52471009	1	0	45.98306333	-66.756005	York		Canada	Alliaria petiolata	4
424	0.010420233	39673	49381487	6/12/20	2020	2754451	https://www.inaturalist.org/observations/49381487	1	0	42.32975833	-74.73153667	Delaware	New York	United States	Alliaria petiolata	1	Not_Flowering
425	0.010443733	37302	46979850	5/22/20	2020	9526	https://www.inaturalist.org/observations/46979850	1	0	42.59471333	-73.885575	Albany	New York	United States	Alliaria petiolata	4
426	0.010492857	12763	23912538	4/29/19	2019	1545324	https://www.inaturalist.org/observations/23912538	1	0	51.45872833	-2.799303333	North Somerset	England	United Kingdom	Alliaria petiolata	4
427	0.010508289	4398	11362187	4/22/18	2018	280431	https://www.inaturalist.org/observations/11362187	3	0	39.93038667	-75.43426667	Delaware	Pennsylvania	United States	Alliaria petiolata	2	Not_Flowering
428	0.010519073	29082	43912766	4/27/20	2020	1710697	https://www.inaturalist.org/observations/43912766	2	0	53.37051667	-2.9468	Merseyside	England	United Kingdom	Alliaria petiolata	4
429	0.010530425	24865	42716160	4/20/20	2020	1137537	https://www.inaturalist.org/observations/42716160	1	0	42.66268667	-71.249925	Middlesex	Massachusetts	United States	Alliaria petiolata	1	Not_Flowering
430	0.010550738	34056	45679447	5/11/20	2020	1204698	https://www.inaturalist.org/observations/45679447	1	0	43.82787167	-79.31093667	York		Canada	Alliaria petiolata	2	Not_Flowering
431	0.010573615	17953	30743887	8/13/19	2019	2127194	https://www.inaturalist.org/observations/30743887	2	0	55.72218525	11.36455686	Bjergsted	Vestsj√¶lland	Denmark	Alliaria petiolata	1	Not_Flowering
432	0.010577009	25882	43005442	4/23/20	2020	1527912	https://www.inaturalist.org/observations/43005442	2	0	40.85209552	-74.18937606	Essex	New Jersey	United States	Alliaria petiolata	3	Flowering
433	0.010639874	19001	45758709	1/19/20	2020	252034	https://www.inaturalist.org/observations/45758709	1	0	49.228721	7.003326	Saarland	Saarland	Germany	Alliaria petiolata	1	Not_Flowering
434	0.010679339	16587	25878381	5/27/19	2019	889478	https://www.inaturalist.org/observations/25878381	1	0	38.40161514	-82.47466278	Cabell	West Virginia	United States	Alliaria petiolata	4
435	0.010688355	26126	43069432	4/24/20	2020	2828219	https://www.inaturalist.org/observations/43069432	1	0	50.04346942	14.43887394			Czechia	Alliaria petiolata	3	Flowering
436	0.010703628	36415	46685549	5/19/20	2020	3022089	https://www.inaturalist.org/observations/46685549	1	0	39.7050112	-104.9335903	Arapahoe	Colorado	United States	Alliaria petiolata	4
437	0.010749294	13799	24483218	5/3/19	2019	340222	https://www.inaturalist.org/observations/24483218	1	0	39.00475299	-96.60444277	Riley	Kansas	United States	Alliaria petiolata	4
438	0.010756326	34359	46592337	5/12/20	2020	2671984	https://www.inaturalist.org/observations/46592337	1	0	42.74090833	-84.41830556	Ingham	Michigan	United States	Alliaria petiolata	3	Flowering
439	0.010764668	25743	42959007	4/23/20	2020	139442	https://www.inaturalist.org/observations/42959007	2	0	39.43505954	-80.26015189	Marion	West Virginia	United States	Alliaria petiolata	4	Flowering
440	0.010774697	20633	41043294	3/30/20	2020	1683115	https://www.inaturalist.org/observations/41043294	2	0	40.19357032	-80.52578028	Brooke	West Virginia	United States	Alliaria petiolata	1	Not_Flowering
441	0.010815027	11153	23181235	4/26/19	2019	487491	https://www.inaturalist.org/observations/23181235	1	0	40.88176264	-73.91533351	Bronx	New York	United States	Alliaria petiolata	3	Flowering
442	0.010829577	6920	12448556	5/14/18	2018	50706	https://www.inaturalist.org/observations/12448556	1	0	39.22802609	-76.74743894	Howard	Maryland	United States	Alliaria petiolata	4
443	0.010861573	28870	44140815	4/26/20	2020	2603295	https://www.inaturalist.org/observations/44140815	2	0	51.70182236	36.13214156	Kursk		Russia	Alliaria petiolata	3	Flowering
444	0.010893604	8019	14129451	7/7/18	2018	1002688	https://www.inaturalist.org/observations/14129451	3	0	53.5941041	-1.611593217	West Yorkshire	England	United Kingdom	Alliaria petiolata	4
445	0.010948843	5365	11731584	4/29/18	2018	870081	https://www.inaturalist.org/observations/11731584	1	0	51.43043194	-0.510349355	Surrey	England	United Kingdom	Alliaria petiolata	4
446	0.010950209	33732	45523110	5/10/20	2020	1809744	https://www.inaturalist.org/observations/45523110	1	0	40.068396	-75.73480988	Chester	Pennsylvania	United States	Alliaria petiolata	4
447	0.010993275	24210	45808214	4/18/20	2020	2739197	https://www.inaturalist.org/observations/45808214	2	0	54.94201667	-2.267596667	Northumberland	England	United Kingdom	Alliaria petiolata	NA	Flowering	a
448	0.010996543	21864	41690179	4/8/20	2020	1471889	https://www.inaturalist.org/observations/41690179	1	0	48.30683618	16.35586524		Nieder√∂sterreich	Austria	Alliaria petiolata	2	Not_Flowering
449	0.011007746	35999	46386853	5/18/20	2020	1425616	https://www.inaturalist.org/observations/46386853	2	0	55.85287092	37.57482147	Moskva gorsovet	Moscow City	Russia	Alliaria petiolata	4
450	0.011071056	23565	42325736	4/16/20	2020	1624806	https://www.inaturalist.org/observations/42325736	3	0	51.31628989	-0.897710598	Hampshire	England	United Kingdom	Alliaria petiolata	3	Flowering
451	0.011073026	29235	43967963	4/27/20	2020	2396439	https://www.inaturalist.org/observations/43967963	1	0	45.33800119	17.91466545	Po≈æe≈°ko-Slavonska	Po¬ûe¬öko-Slavonska	Croatia	Alliaria petiolata	4
452	0.011095269	16865	26159113	5/31/19	2019	1426455	https://www.inaturalist.org/observations/26159113	2	0	53.19576344	-0.473377118	Lincolnshire	England	United Kingdom	Alliaria petiolata	4
453	0.01110789	19237	38860601	2/19/20	2020	210936	https://www.inaturalist.org/observations/38860601	0	0	45.66191935	-122.8424422	Multnomah	Oregon	United States	Alliaria petiolata	1	Not_Flowering
454	0.011111846	14616	24829214	5/7/19	2019	1618342	https://www.inaturalist.org/observations/24829214	1	0	50.80533595	-2.478789683	Dorset	England	United Kingdom	Alliaria petiolata	4
455	0.011134943	4341	17134529	4/21/18	2018	1251073	https://www.inaturalist.org/observations/17134529	1	0	41.53601167	-87.752075	Cook	Illinois	United States	Alliaria petiolata	1	Not_Flowering
456	0.011157203	8572	19158983	12/22/18	2018	349162	https://www.inaturalist.org/observations/19158983	1	0	39.08835193	-77.13110631	Montgomery	Maryland	United States	Alliaria petiolata	1	Not_Flowering
457	0.011177748	35956	46362943	5/18/20	2020	2780929	https://www.inaturalist.org/observations/46362943	1	0	55.96733842	12.30124095	Hiller√∏d	Frederiksborg	Denmark	Alliaria petiolata	3	Flowering
458	0.011304961	29263	43979548	4/27/20	2020	2854825	https://www.inaturalist.org/observations/43979548	1	0	55.6791764	-3.971421334	South Lanarkshire	Scotland	United Kingdom	Alliaria petiolata	3	Flowering
459	0.011306692	9518	22380382	4/12/19	2019	1458109	https://www.inaturalist.org/observations/22380382	2	0	43.07962433	-88.41055781	Waukesha	Wisconsin	United States	Alliaria petiolata	1	Not_Flowering
460	0.011345417	6402	12199428	5/6/18	2018	863316	https://www.inaturalist.org/observations/12199428	1	0	50.28156667	-3.773305	Devon	England	United Kingdom	Alliaria petiolata	4
461	0.011379217	3179	6685599	6/16/17	2017	164735	https://www.inaturalist.org/observations/6685599	1	0	39.07779337	-76.97796529	Montgomery	Maryland	United States	Alliaria petiolata	4
462	0.011440569	35310	46104874	5/16/20	2020	264861	https://www.inaturalist.org/observations/46104874	1	0	43.04818186	-76.73218455	Wayne	New York	United States	Alliaria petiolata	4
463	0.011482178	25879	43005118	4/23/20	2020	1095012	https://www.inaturalist.org/observations/43005118	2	0	42.25901333	-71.26921167	Norfolk	Massachusetts	United States	Alliaria petiolata	3	Flowering
464	0.01161325	4127	11080128	4/17/18	2018	856425	https://www.inaturalist.org/observations/11080128	2	0	39.4304097	-76.77624989	Baltimore	Maryland	United States	Alliaria petiolata	1	Not_Flowering
465	0.011644013	4950	11605651	4/28/18	2018	826161	https://www.inaturalist.org/observations/11605651	2	0	51.45083498	-2.601807943	Bristol	England	United Kingdom	Alliaria petiolata	3	Flowering
466	0.011646494	7227	12638555	5/20/18	2018	940802	https://www.inaturalist.org/observations/12638555	1	0	51.57988636	-2.422081607	South Gloucestershire	England	United Kingdom	Alliaria petiolata	4
467	0.011656239	10717	22993181	4/24/19	2019	1651890	https://www.inaturalist.org/observations/22993181	2	0	52.15333169	-0.534759586	Bedfordshire	England	United Kingdom	Alliaria petiolata	3	Flowering
468	0.011691277	36476	46583157	5/20/20	2020	3014612	https://www.inaturalist.org/observations/46583157	2	0	50.86271775	3.61181252	Oudenaarde	East Flanders	Belgium	Alliaria petiolata	NA	Flowering	a
469	0.011695236	40269	51106873	6/27/20	2020	1113419	https://www.inaturalist.org/observations/51106873	1	0	41.61120028	-87.81099987	Cook	Illinois	United States	Alliaria petiolata	4
470	0.011702901	6625	12307238	5/9/18	2018	951528	https://www.inaturalist.org/observations/12307238	1	0						Alliaria petiolata	4
471	0.011708171	11170	23187620	4/26/19	2019	1675268	https://www.inaturalist.org/observations/23187620	2	0	38.64430025	-90.41860121	Saint Louis	Missouri	United States	Alliaria petiolata	4
472	0.011711401	3083	18311073	6/1/17	2017	168813	https://www.inaturalist.org/observations/18311073	2	0	46.483121	-84.529937	Lake Superior		Canada	Alliaria petiolata	4	Flowering
473	0.011727574	4684	11501690	4/27/18	2018	885122	https://www.inaturalist.org/observations/11501690	1	0	41.12067413	-81.61880493	Summit	Ohio	United States	Alliaria petiolata	2	Not_Flowering
474	0.011748987	3151	6592333	6/11/17	2017	287240	https://www.inaturalist.org/observations/6592333	2	0	42.84551744	-72.56205655	Windham	Vermont	United States	Alliaria petiolata	4
475	0.011837292	18195	33404677	9/22/19	2019	44060	https://www.inaturalist.org/observations/33404677	1	0	42.653446	-80.819107	Elgin		Canada	Alliaria petiolata	1	Not_Flowering
476	0.011840885	1231	3054050	4/27/16	2016	35078	http://www.inaturalist.org/observations/3054050	1	0	40.602843	-74.532892	Somerset	New Jersey	United States	Alliaria petiolata	4
477	0.011856257	611	1402515	4/18/15	2015	52935	http://www.inaturalist.org/observations/1402515	3	0	40.96393833	-73.04035283	Suffolk	New York	United States	Alliaria petiolata	1	Not_Flowering
478	0.011868174	25617	43358974	4/22/20	2020	2728463	https://www.inaturalist.org/observations/43358974	1	0	40.06250162	-87.98348375	Champaign	Illinois	United States	Alliaria petiolata	3	Flowering
479	0.011906478	25323	42853562	4/22/20	2020	1222628	https://www.inaturalist.org/observations/42853562	1	0	39.1177061	-76.6638645	Anne Arundel	Maryland	United States	Alliaria petiolata	3	Flowering
480	0.01195204	20752	41122776	3/31/20	2020	1841015	https://www.inaturalist.org/observations/41122776	3	0	51.54103333	-0.75041167	Berkshire	England	United Kingdom	Alliaria petiolata	3	Flowering
481	0.011970203	20422	40874931	3/27/20	2020	1566366	https://www.inaturalist.org/observations/40874931	2	0	35.59571223	-86.69534956	Marshall	Tennessee	United States	Alliaria petiolata	1	Not_Flowering
482	0.012019162	27623	43446202	4/25/20	2020	95919	https://www.inaturalist.org/observations/43446202	1	0	42.40359309	-71.08527912	Middlesex	Massachusetts	United States	Alliaria petiolata	2	Not_Flowering
483	0.012021962	33316	45350343	5/9/20	2020	2931459	https://www.inaturalist.org/observations/45350343	1	0	51.88759602	-0.170052619	Hertfordshire	England	United Kingdom	Alliaria petiolata	4	Flowering
484	0.0120265	29174	43945167	4/27/20	2020	2856031	https://www.inaturalist.org/observations/43945167	1	0	42.1266017	-80.10540018	Erie	Pennsylvania	United States	Alliaria petiolata	2	Not_Flowering
485	0.012033309	30490	44460822	5/1/20	2020	2789526	https://www.inaturalist.org/observations/44460822	2	0	42.53386707	-76.91615929	Yates	New York	United States	Alliaria petiolata	2	Not_Flowering
486	0.012065556	34023	45644565	5/11/20	2020	1017471	https://www.inaturalist.org/observations/45644565	2	0	43.90148336	-91.11907401	La Crosse	Wisconsin	United States	Alliaria petiolata	3	Flowering
487	0.012096596	22303	41919125	4/10/20	2020	177231	https://www.inaturalist.org/observations/41919125	1	0	42.4740973	-70.900756	Essex	Massachusetts	United States	Alliaria petiolata	2	Not_Flowering
488	0.012099059	7341	12709412	5/22/18	2018	549959	https://www.inaturalist.org/observations/12709412	1	0	42.30486219	-71.81267635	Worcester	Massachusetts	United States	Alliaria petiolata	4
489	0.012159307	25830	42986192	4/23/20	2020	2792303	https://www.inaturalist.org/observations/42986192	1	0	38.80453949	-77.560575	Prince William	Virginia	United States	Alliaria petiolata	4
490	0.012215497	10208	22769710	4/20/19	2019	1640331	https://www.inaturalist.org/observations/22769710	1	0	38.90083223	-77.10006568	Arlington	Virginia	United States	Alliaria petiolata	4
491	0.012223435	23622	42348362	4/16/20	2020	2435289	https://www.inaturalist.org/observations/42348362	2	0	47.54195055	-2.796480842	Morbihan		France	Alliaria petiolata	4	Flowering
492	0.012244432	31433	44741259	5/3/20	2020	2749599	https://www.inaturalist.org/observations/44741259	1	0	51.87141629	5.842156108	Nijmegen		Netherlands	Alliaria petiolata	4	Flowering
493	0.01225236	27544	43430170	4/25/20	2020	2823726	https://www.inaturalist.org/observations/43430170	1	0	42.41824778	-88.92097546	Boone	Illinois	United States	Alliaria petiolata	2	Not_Flowering
494	0.012275929	7831	13434990	6/14/18	2018	50920	https://www.inaturalist.org/observations/13434990	1	0	40.79127815	-73.92357208	New York	New York	United States	Alliaria petiolata	4
495	0.012290627	2352	14044643	4/20/17	2017	165078	https://www.inaturalist.org/observations/14044643	1	0	42.364989	-71.258663	Middlesex	Massachusetts	United States	Alliaria petiolata	2	Not_Flowering
496	0.012312631	16366	25805665	5/24/19	2019	982831	https://www.inaturalist.org/observations/25805665	1	0	43.83233159	-79.13983737	Durham		Canada	Alliaria petiolata	3	Flowering
497	0.012315734	8513	18629973	11/25/18	2018	1279101	https://www.inaturalist.org/observations/18629973	1	0	40.8357576	-73.17301967	Suffolk	New York	United States	Alliaria petiolata	1	Not_Flowering
498	0.012323689	2376	5953158	4/21/17	2017	238382	https://www.inaturalist.org/observations/5953158	2	0	40.52486745	-77.99535865	Huntingdon	Pennsylvania	United States	Alliaria petiolata	3	Flowering
499	0.012359792	37826	47244067	5/24/20	2020	999066	https://www.inaturalist.org/observations/47244067	1	0	52.48468006	13.32733346		Berlin	Germany	Alliaria petiolata	4
500	0.012410634	19324	39318903	2/24/20	2020	192963	https://www.inaturalist.org/observations/39318903	1	0	43.12519	-79.05683	Niagara	New York	United States	Alliaria petiolata	1	Not_Flowering
501	0.012424043	33144	45274006	5/8/20	2020	2910143	https://www.inaturalist.org/observations/45274006	1	0	49.61478391	6.002281735			Luxembourg	Alliaria petiolata	3	Flowering
502	0.012429907	37284	46917976	5/22/20	2020	2938351	https://www.inaturalist.org/observations/46917976	1	0	44.779475	-79.71459167			Canada	Alliaria petiolata	3	Flowering
503	0.012434925	10410	22851398	4/21/19	2019	176684	https://www.inaturalist.org/observations/22851398	2	0	41.76677512	-72.32231441	Tolland	Connecticut	United States	Alliaria petiolata	1	Not_Flowering
504	0.012443479	24311	42569569	4/19/20	2020	2037326	https://www.inaturalist.org/observations/42569569	2	0	51.279787	-1.0767953	Hampshire	England	United Kingdom	Alliaria petiolata	2	Not_Flowering
505	0.012475694	3220	6820796	6/27/17	2017	404218	https://www.inaturalist.org/observations/6820796	2	0	59.36662	18.0550195	Stockholm		Sweden	Alliaria petiolata	4
506	0.012504381	4557	11458050	4/26/18	2018	895053	https://www.inaturalist.org/observations/11458050	2	0	42.69101731	-83.04736127	Macomb	Michigan	United States	Alliaria petiolata	1	Not_Flowering
507	0.012575998	14838	30689941	5/9/19	2019	2082693	https://www.inaturalist.org/observations/30689941	1	0	41.9523737	-88.39220228	Kane	Illinois	United States	Alliaria petiolata	3	Flowering
508	0.01259625	15181	24991712	5/12/19	2019	1638144	https://www.inaturalist.org/observations/24991712	3	0	53.85949949	10.68187284	Schleswig-Holstein	Schleswig-Holstein	Germany	Alliaria petiolata	4
509	0.012599182	19372	39338626	2/28/20	2020	1711858	https://www.inaturalist.org/observations/39338626	1	0	41.25206167	-73.35428667	Fairfield	Connecticut	United States	Alliaria petiolata	1	Not_Flowering
510	0.012637959	746	1501531	5/17/15	2015	99035	http://www.inaturalist.org/observations/1501531	2	0	40.648192	-73.561847	Nassau	New York	United States	Alliaria petiolata	4
511	0.012660197	14559	24750988	5/7/19	2019	1712697	https://www.inaturalist.org/observations/24750988	2	0	41.72712799	-73.93380295	Dutchess	New York	United States	Alliaria petiolata	4	Flowering
512	0.012665426	2366	5896125	4/21/17	2017	105431	https://www.inaturalist.org/observations/5896125	1	0	41.18026414	-73.59730239	Westchester	New York	United States	Alliaria petiolata	2	Not_Flowering
513	0.012668119	10890	23106634	4/25/19	2019	1573845	https://www.inaturalist.org/observations/23106634	2	0	41.699646	44.75228119	Tbilisi	Tbilisi	Georgia	Alliaria petiolata	3	Flowering
514	0.012737789	17985	31063762	8/18/19	2019	2128020	https://www.inaturalist.org/observations/31063762	1	0	40.45079422	-79.85208893	Allegheny	Pennsylvania	United States	Alliaria petiolata	1	Not_Flowering
515	0.012767429	23075	42157433	4/14/20	2020	2725738	https://www.inaturalist.org/observations/42157433	2	0	52.46120886	-2.07095311	West Midlands	England	United Kingdom	Alliaria petiolata	3	Flowering
516	0.012801531	13771	24464040	5/3/19	2019	1481313	https://www.inaturalist.org/observations/24464040	1	0	41.93934155	-87.68816222	Cook	Illinois	United States	Alliaria petiolata	3	Flowering
517	0.012845578	20849	41188717	4/1/20	2020	1844674	https://www.inaturalist.org/observations/41188717	2	0	43.44140322	-80.44277893	Regional Municipality of Waterloo		Canada	Alliaria petiolata	1	Not_Flowering
518	0.012861922	38006	47312977	5/25/20	2020	2691792	https://www.inaturalist.org/observations/47312977	1	0	41.03437277	-73.62392919	Fairfield	Connecticut	United States	Alliaria petiolata	NA	Flowering	a
519	0.012864201	39910	49887654	6/16/20	2020	2219240	https://www.inaturalist.org/observations/49887654	1	0	43.82074123	-72.52278304	Windsor	Vermont	United States	Alliaria petiolata	NA		b
520	0.013022393	1499	3229986	5/20/16	2016	226682	http://www.inaturalist.org/observations/3229986	1	0	38.88291133	-76.96562047	District of Columbia	District of Columbia	United States	Alliaria petiolata	4
521	0.013041236	29103	43918607	4/27/20	2020	121759	https://www.inaturalist.org/observations/43918607	1	0	39.96553986	-75.14538936	Philadelphia	Pennsylvania	United States	Alliaria petiolata	4
522	0.013045007	32873	45201934	5/7/20	2020	2736799	https://www.inaturalist.org/observations/45201934	2	0	35.33370902	-82.46899754	Henderson	North Carolina	United States	Alliaria petiolata	1	Not_Flowering
523	0.013047476	10441	22936606	4/21/19	2019	205019	https://www.inaturalist.org/observations/22936606	2	0	37.78894167	-79.44505333	Lexington	Virginia	United States	Alliaria petiolata	4
524	0.013059051	21421	41478641	4/5/20	2020	825819	https://www.inaturalist.org/observations/41478641	2	0	42.14021434	-88.05735377	Cook	Illinois	United States	Alliaria petiolata	1	Not_Flowering
525	0.013063647	22599	42423408	4/11/20	2020	1720059	https://www.inaturalist.org/observations/42423408	2	0	42.4663727	-72.5795115	Franklin	Massachusetts	United States	Alliaria petiolata	1	Not_Flowering
526	0.013063884	31033	44630816	5/2/20	2020	1437543	https://www.inaturalist.org/observations/44630816	1	0	40.39904104	-79.96829672	Allegheny	Pennsylvania	United States	Alliaria petiolata	4
527	0.013137634	38412	47617556	5/27/20	2020	1449394	https://www.inaturalist.org/observations/47617556	1	0	45.39488667	-73.47496167	Roussillon		Canada	Alliaria petiolata	NA	Flowering	a
528	0.013145896	33401	45388578	5/9/20	2020	2594448	https://www.inaturalist.org/observations/45388578	1	0	42.23518569	-71.60855379	Worcester	Massachusetts	United States	Alliaria petiolata	3	Flowering
529	0.013150975	36584	46619376	5/20/20	2020	2910880	https://www.inaturalist.org/observations/46619376	2	0	54.727535	43.14905333			Russia	Alliaria petiolata	3	Flowering
530	0.013153548	15729	25312446	5/18/19	2019	1748847	https://www.inaturalist.org/observations/25312446	1	0	41.54190904	-83.80466688	Lucas	Ohio	United States	Alliaria petiolata	4
531	0.013160149	3559	9061214	12/5/17	2017	600509	https://www.inaturalist.org/observations/9061214	3	0	37.16446902	-86.15862651	Edmonson	Kentucky	United States	Alliaria petiolata	1	Not_Flowering
532	0.013175547	10551	22918484	4/22/19	2019	1532585	https://www.inaturalist.org/observations/22918484	2	0	42.66190333	-83.08529717	Macomb	Michigan	United States	Alliaria petiolata	1	Not_Flowering
533	0.013236033	23018	42144620	4/13/20	2020	1818942	https://www.inaturalist.org/observations/42144620	1	0	39.34805556	-84.14516667	Warren	Ohio	United States	Alliaria petiolata	3	Flowering
534	0.013312141	3672	10019522	2/24/18	2018	368287	https://www.inaturalist.org/observations/10019522	3	0	42.4610738	-76.47652102	Tompkins	New York	United States	Alliaria petiolata	1	Not_Flowering
535	0.013334576	17443	27404682	6/19/19	2019	1479285	https://www.inaturalist.org/observations/27404682	1	0	53.14358611	-4.153405556	Gwynedd	Wales	United Kingdom	Alliaria petiolata	1	Not_Flowering
536	0.013372375	7310	12705955	5/21/18	2018	138840	https://www.inaturalist.org/observations/12705955	2	0	41.4007526	-81.64354086	Cuyahoga	Ohio	United States	Alliaria petiolata	3	Flowering
537	0.013384078	23376	42257255	4/15/20	2020	1326393	https://www.inaturalist.org/observations/42257255	2	0	47.73708	-0.021891667	Sarthe		France	Alliaria petiolata	4
538	0.013402236	18724	36568385	12/11/19	2019	2485422	https://www.inaturalist.org/observations/36568385	1	0	40.15785894	-75.24831401	Montgomery	Pennsylvania	United States	Alliaria petiolata	1	Not_Flowering
539	0.013426142	4211	11188772	4/19/18	2018	748893	https://www.inaturalist.org/observations/11188772	3	0	39.18820556	-83.932975	Brown	Ohio	United States	Alliaria petiolata	3	Flowering
540	0.013463302	40693	53525546	7/18/20	2020	3349188	https://www.inaturalist.org/observations/53525546	1	0	39.9402461	-74.9220988	Burlington	New Jersey	United States	Alliaria petiolata	1	Not_Flowering
541	0.013479743	32789	45174098	5/7/20	2020	538303	https://www.inaturalist.org/observations/45174098	1	0	43.36742	-80.09720297	Hamilton		Canada	Alliaria petiolata	2	Not_Flowering
542	0.013484565	27111	43340216	4/25/20	2020	2766288	https://www.inaturalist.org/observations/43340216	1	0	41.2194916	-73.08931128	New Haven	Connecticut	United States	Alliaria petiolata	3	Flowering
543	0.013499791	3339	7884296	9/1/17	2017	607921	https://www.inaturalist.org/observations/7884296	4	0	40.744625	-86.32826944	Cass	Indiana	United States	Alliaria petiolata	1	Not_Flowering
544	0.013502977	40607	52983073	7/13/20	2020	552003	https://www.inaturalist.org/observations/52983073	1	0	59.45194742	10.44524961	Vestfold		Norway	Alliaria petiolata	3	Flowering
545	0.013508466	27949	43718481	4/25/20	2020	2175950	https://www.inaturalist.org/observations/43718481	1	0	42.42819494	-71.13793139	Middlesex	Massachusetts	United States	Alliaria petiolata	3	Flowering
546	0.013511874	38722	47857174	5/30/20	2020	2462496	https://www.inaturalist.org/observations/47857174	1	0	45.44247116	-75.6815238	Ottawa		Canada	Alliaria petiolata	4
547	0.01351651	23698	43987792	4/16/20	2020	2864578	https://www.inaturalist.org/observations/43987792	1	0	39.67441535	-75.74001908	New Castle	Delaware	United States	Alliaria petiolata	3	Flowering
548	0.013524998	40020	50234969	6/19/20	2020	1614966	https://www.inaturalist.org/observations/50234969	1	0	52.76136656	-1.192826162	Leicestershire	England	United Kingdom	Alliaria petiolata	1	Not_Flowering
549	0.013550141	32510	45085348	5/6/20	2020	1251964	https://www.inaturalist.org/observations/45085348	1	0	40.75628543	-73.89931418	Queens	New York	United States	Alliaria petiolata	4
550	0.013551499	6630	12308879	5/9/18	2018	884409	https://www.inaturalist.org/observations/12308879	2	0	42.41173992	-71.0999125	Middlesex	Massachusetts	United States	Alliaria petiolata	4
551	0.013574812	27843	43530708	4/25/20	2020	848665	https://www.inaturalist.org/observations/43530708	1	0	44.16258883	-77.69690833	Hastings		Canada	Alliaria petiolata	1	Not_Flowering
552	0.013629498	2380	6065605	4/21/17	2017	449309	https://www.inaturalist.org/observations/6065605	1	0	39.34657	-82.10053883	Athens	Ohio	United States	Alliaria petiolata	4
553	0.013632525	14580	24759987	5/7/19	2019	284060	https://www.inaturalist.org/observations/24759987	3	0	42.37860833	-71.12850283	Middlesex	Massachusetts	United States	Alliaria petiolata	4
554	0.013683287	15551	25232803	5/16/19	2019	462472	https://www.inaturalist.org/observations/25232803	3	0	45.02167502	-92.75290536	St. Croix	Wisconsin	United States	Alliaria petiolata	2	Not_Flowering
555	0.013683452	36149	46728541	5/18/20	2020	999066	https://www.inaturalist.org/observations/46728541	1	0	52.50625346	13.26845155		Berlin	Germany	Alliaria petiolata	4
556	0.013697704	4370	11324803	4/22/18	2018	534354	https://www.inaturalist.org/observations/11324803	2	0	41.49261466	-81.59322269	Cuyahoga	Ohio	United States	Alliaria petiolata	1	Not_Flowering
557	0.013728598	6787	12471658	5/11/18	2018	598744	https://www.inaturalist.org/observations/12471658	2	0	41.184158	-81.448998	Summit	Ohio	United States	Alliaria petiolata	3	Flowering
558	0.013752032	37117	46837076	5/22/20	2020	2524306	https://www.inaturalist.org/observations/46837076	2	0	42.23266144	-71.61903578	Worcester	Massachusetts	United States	Alliaria petiolata	4
559	0.013805461	23044	43472462	4/13/20	2020	1756341	https://www.inaturalist.org/observations/43472462	2	0	51.29277748	-0.774767988	Hampshire	England	United Kingdom	Alliaria petiolata	3	Flowering
560	0.013813691	34900	45958112	5/14/20	2020	2486543	https://www.inaturalist.org/observations/45958112	1	0	40.76711425	-74.28910975	Essex	New Jersey	United States	Alliaria petiolata	4
561	0.013829879	38326	47531324	5/27/20	2020	3067987	https://www.inaturalist.org/observations/47531324	2	0	60.23274366	24.87394005			Finland	Alliaria petiolata	3	Flowering
562	0.013845636	17238	26781800	6/10/19	2019	437461	https://www.inaturalist.org/observations/26781800	1	0	44.50094167	-75.80793833	Leeds and Grenville		Canada	Alliaria petiolata	4
563	0.01386045	37039	46848634	5/21/20	2020	2968012	https://www.inaturalist.org/observations/46848634	2	0	43.72093599	-72.2723789	Grafton	New Hampshire	United States	Alliaria petiolata	3	Flowering
564	0.013878594	11919	23501013	4/27/19	2019	700426	https://www.inaturalist.org/observations/23501013	2	0	40.79471437	-73.92116312	New York	New York	United States	Alliaria petiolata	3	Flowering
565	0.013892531	12009	23602190	4/27/19	2019	1685697	https://www.inaturalist.org/observations/23602190	2	0	39.304745	-76.69618833	Baltimore City, MD	Maryland	United States	Alliaria petiolata	1	Not_Flowering
566	0.013906287	1547	3257330	5/21/16	2016	11792	http://www.inaturalist.org/observations/3257330	2	0	43.63207222	-72.52098333	Windsor	Vermont	United States	Alliaria petiolata	3	Flowering
567	0.013922858	612	1419064	4/18/15	2015	17932	http://www.inaturalist.org/observations/1419064	2	0	39.66048667	-78.363505	Allegany	Maryland	United States	Alliaria petiolata	2	Not_Flowering
568	0.013926356	36211	46470862	5/19/20	2020	3004565	https://www.inaturalist.org/observations/46470862	1	0	55.44198996	9.416539597	Vamdrup	Vejle	Denmark	Alliaria petiolata	3	Flowering
569	0.01396413	9200	22466961	4/6/19	2019	1548192	https://www.inaturalist.org/observations/22466961	1	0	38.9193736	-77.1210998	Arlington	Virginia	United States	Alliaria petiolata	2	Not_Flowering
570	0.013970242	25136	42796912	4/21/20	2020	572980	https://www.inaturalist.org/observations/42796912	3	0	40.96015833	-73.99030333	Bergen	New Jersey	United States	Alliaria petiolata	3	Flowering
571	0.013971486	9999	22669389	4/18/19	2019	1390968	https://www.inaturalist.org/observations/22669389	3	0	39.21878895	-94.17996693	Ray	Missouri	United States	Alliaria petiolata	3	Flowering
572	0.014005809	17090	26451705	6/5/19	2019	1750048	https://www.inaturalist.org/observations/26451705	1	0	39.1331178	-86.53559648	Monroe	Indiana	United States	Alliaria petiolata	1	Not_Flowering
573	0.014007793	6388	12194010	5/6/18	2018	804900	https://www.inaturalist.org/observations/12194010	1	0	43.00174804	-87.9052847	Milwaukee	Wisconsin	United States	Alliaria petiolata	2	Not_Flowering
574	0.014027531	33534	45594830	5/9/20	2020	2360214	https://www.inaturalist.org/observations/45594830	2	0	49.55324668	19.19479262	Zywiec	Silesian	Poland	Alliaria petiolata	4
575	0.014035695	10255	22845908	4/20/19	2019	1021066	https://www.inaturalist.org/observations/22845908	2	0	40.23008	-74.96592	Bucks	Pennsylvania	United States	Alliaria petiolata	3	Flowering
576	0.014040368	22726	42014221	4/12/20	2020	2456650	https://www.inaturalist.org/observations/42014221	2	0	45.64274758	4.811629886	Rh√¥ne		France	Alliaria petiolata	4
577	0.014046031	12718	23889121	4/29/19	2019	1662406	https://www.inaturalist.org/observations/23889121	1	0	49.60658641	6.130483914			Luxembourg	Alliaria petiolata	3	Flowering
578	0.01404712	13954	24558667	5/4/19	2019	369892	https://www.inaturalist.org/observations/24558667	1	0	42.45654355	-76.45352223	Tompkins	New York	United States	Alliaria petiolata	3	Flowering
579	0.014047743	325	295036	6/9/13	2013	317	http://www.inaturalist.org/observations/295036	1	0	42.775813	-73.135028	Bennington	Vermont	United States	Alliaria petiolata	4	Flowering
580	0.014068484	26463	43163962	4/24/20	2020	2748134	https://www.inaturalist.org/observations/43163962	2	0	39.34817167	-76.62802833	Baltimore City, MD	Maryland	United States	Alliaria petiolata	NA	Flowering	a
581	0.014103708	33383	45380979	5/9/20	2020	2699963	https://www.inaturalist.org/observations/45380979	2	0	41.56376889	-73.60555159	Dutchess	New York	United States	Alliaria petiolata	2	Not_Flowering
582	0.014150841	1634	3457597	6/14/16	2016	224899	http://www.inaturalist.org/observations/3457597	1	0	40.06125872	-78.32701731	Bedford	Pennsylvania	United States	Alliaria petiolata	4
583	0.014176366	31511	44763750	5/3/20	2020	1154385	https://www.inaturalist.org/observations/44763750	1	0	42.6062071	-88.82771966	Rock	Wisconsin	United States	Alliaria petiolata	3	Flowering
584	0.014210845	9760	22526095	4/15/19	2019	1604325	https://www.inaturalist.org/observations/22526095	1	0	39.28641817	-76.7058896	Baltimore City, MD	Maryland	United States	Alliaria petiolata	3	Flowering
585	0.014248044	34997	45972560	5/15/20	2020	2957789	https://www.inaturalist.org/observations/45972560	1	0	43.0072599	-88.3239309	Waukesha	Wisconsin	United States	Alliaria petiolata	3	Flowering
586	0.014293328	39188	48388373	6/3/20	2020	3094966	https://www.inaturalist.org/observations/48388373	1	0	43.40003313	-79.78757727	Halton		Canada	Alliaria petiolata	4
587	0.014316686	3822	10493253	3/29/18	2018	175837	https://www.inaturalist.org/observations/10493253	2	0	39.18212284	-76.84040248	Howard	Maryland	United States	Alliaria petiolata	1	Not_Flowering
588	0.014388355	288	258882	5/7/13	2013	9285	http://www.inaturalist.org/observations/258882	1	0	40.879249	-81.370009	Stark	Ohio	United States	Alliaria petiolata	4
589	0.014405174	34886	45929154	5/14/20	2020	2293361	https://www.inaturalist.org/observations/45929154	1	0	44.82443333	-93.42887167	Hennepin	Minnesota	United States	Alliaria petiolata	3	Flowering
590	0.014406491	22417	41919957	4/11/20	2020	1737632	https://www.inaturalist.org/observations/41919957	1	0	38.75021147	-76.64878327	Calvert	Maryland	United States	Alliaria petiolata	3	Flowering
591	0.014479852	14400	24902160	5/6/19	2019	480579	https://www.inaturalist.org/observations/24902160	1	0	40.902225	-73.89415	Bronx	New York	United States	Alliaria petiolata	4
592	0.014541253	3742	12242559	3/13/18	2018	35078	https://www.inaturalist.org/observations/12242559	1	0	40.59863922	-74.53605652	Somerset	New Jersey	United States	Alliaria petiolata	1	Not_Flowering
593	0.014554225	37188	46868150	5/22/20	2020	1051257	https://www.inaturalist.org/observations/46868150	1	0	44.26995603	-77.79551097	Northumberland		Canada	Alliaria petiolata	3	Flowering
594	0.0145591	37732	47153623	5/24/20	2020	2854887	https://www.inaturalist.org/observations/47153623	1	0						Alliaria petiolata	4
595	0.014575009	18504	35362658	11/5/19	2019	1726843	https://www.inaturalist.org/observations/35362658	2	0	53.4988329	49.40220578			Russia	Alliaria petiolata	1	Not_Flowering
596	0.014583107	1404	3198727	5/17/16	2016	175837	http://www.inaturalist.org/observations/3198727	1	0	43.83115015	-72.23312603	Orange	Vermont	United States	Alliaria petiolata	3	Flowering
597	0.014627872	7422	12753804	5/23/18	2018	534001	https://www.inaturalist.org/observations/12753804	1	0	43.477868	-72.855299	Rutland	Vermont	United States	Alliaria petiolata	NA	Flowering	a
598	0.014672815	40281	51150599	6/27/20	2020	2029904	https://www.inaturalist.org/observations/51150599	1	0	44.63271667	-86.1537555	Benzie	Michigan	United States	Alliaria petiolata	1	Not_Flowering
599	0.014673214	19244	38904386	2/20/20	2020	2385473	https://www.inaturalist.org/observations/38904386	0	0	44.4	0.72	Lot-Et-Garonne		France	Alliaria petiolata	1	Not_Flowering
600	0.014678579	502	719095	6/5/14	2014	10980	http://www.inaturalist.org/observations/719095	1	0	41.435866	-81.866266	Cuyahoga	Ohio	United States	Alliaria petiolata	4
601	0.014733316	19148	38516153	2/10/20	2020	2486543	https://www.inaturalist.org/observations/38516153	1	0	40.72823611	-74.30152778	Essex	New Jersey	United States	Alliaria petiolata	1	Not_Flowering
602	0.014761048	11331	23304454	4/26/19	2019	302377	https://www.inaturalist.org/observations/23304454	1	0	42.39815278	-71.20746111	Middlesex	Massachusetts	United States	Alliaria petiolata	1	Not_Flowering
603	0.014770904	1867	5392989	3/18/17	2017	35078	https://www.inaturalist.org/observations/5392989	1	0	40.66354968	-74.64555502	Somerset	New Jersey	United States	Alliaria petiolata	NA		d
604	0.014787506	16142	25562332	5/22/19	2019	1775951	https://www.inaturalist.org/observations/25562332	2	0	41.58173332	-87.03864612	Porter	Indiana	United States	Alliaria petiolata	4
605	0.014789034	16557	26436608	5/26/19	2019	1084055	https://www.inaturalist.org/observations/26436608	1	0	40.78533647	-111.7363562	Salt Lake	Utah	United States	Alliaria petiolata	4	Flowering
606	0.014819738	24169	42643038	4/18/20	2020	463085	https://www.inaturalist.org/observations/42643038	1	0	42.96175353	-88.87698657	Jefferson	Wisconsin	United States	Alliaria petiolata	1	Not_Flowering
607	0.014855574	23185	42194195	4/14/20	2020	1681838	https://www.inaturalist.org/observations/42194195	1	0	40.08768779	-75.06000996	Philadelphia	Pennsylvania	United States	Alliaria petiolata	3	Flowering
608	0.014890226	25150	42806848	4/21/20	2020	1639868	https://www.inaturalist.org/observations/42806848	1	0	39.17432467	-77.16854241	Montgomery	Maryland	United States	Alliaria petiolata	3	Flowering
609	0.014894982	20994	41269559	4/2/20	2020	267639	https://www.inaturalist.org/observations/41269559	2	0	40.18886196	-77.19953391	Cumberland	Pennsylvania	United States	Alliaria petiolata	2	Not_Flowering
610	0.014944513	35508	46244059	5/16/20	2020	2917151	https://www.inaturalist.org/observations/46244059	1	0	43.84555833	-81.50983333	Huron		Canada	Alliaria petiolata	2	Not_Flowering
611	0.014961712	21927	41716295	4/8/20	2020	2193814	https://www.inaturalist.org/observations/41716295	1	0	40.07376355	-76.35770484	Lancaster	Pennsylvania	United States	Alliaria petiolata	3	Flowering
612	0.014973453	24482	42613716	4/19/20	2020	2595812	https://www.inaturalist.org/observations/42613716	2	0	40.29121037	-74.72404433	Mercer	New Jersey	United States	Alliaria petiolata	1	Not_Flowering
613	0.014992619	5360	11729159	4/29/18	2018	906473	https://www.inaturalist.org/observations/11729159	1	0	51.50847644	-0.161947087	Westminster	England	United Kingdom	Alliaria petiolata	3	Flowering
614	0.015018274	7140	12577405	5/18/18	2018	468380	https://www.inaturalist.org/observations/12577405	1	0	50.09565749	11.03220569	Oberfranken	Bayern	Germany	Alliaria petiolata	4
615	0.015029952	38491	47649824	5/28/20	2020	3074603	https://www.inaturalist.org/observations/47649824	1	0	39.17258764	-77.22456411	Montgomery	Maryland	United States	Alliaria petiolata	4
616	0.015044667	38113	47386374	5/26/20	2020	2931124	https://www.inaturalist.org/observations/47386374	1	0	60.2415815	25.09649673			Finland	Alliaria petiolata	3	Flowering
617	0.015071409	23048	47506659	4/13/20	2020	3073150	https://www.inaturalist.org/observations/47506659	2	0	52.17603302	-2.185587645	Worcestershire	England	United Kingdom	Alliaria petiolata	4
618	0.015076276	10024	22684307	4/18/19	2019	1594024	https://www.inaturalist.org/observations/22684307	1	0	40.01466556	-82.94181846	Franklin	Ohio	United States	Alliaria petiolata	3	Flowering
619	0.015125465	38268	47473818	5/27/20	2020	3066107	https://www.inaturalist.org/observations/47473818	2	0	54.90071288	23.93690645	Kauno		Lithuania	Alliaria petiolata	4
620	0.015155481	12047	23872109	4/27/19	2019	1658569	https://www.inaturalist.org/observations/23872109	2	0	51.43777847	-2.768333435	North Somerset	England	United Kingdom	Alliaria petiolata	3	Flowering
621	0.015203075	20773	41134662	3/31/20	2020	2664350	https://www.inaturalist.org/observations/41134662	1	0	38.925724	-77.04431481	District of Columbia	District of Columbia	United States	Alliaria petiolata	3	Flowering
622	0.015240043	15736	25315067	5/18/19	2019	1642047	https://www.inaturalist.org/observations/25315067	3	0	55.78321846	37.28985632	Krasnogorskiy rayon		Russia	Alliaria petiolata	3	Flowering
623	0.015254155	18064	32207163	9/3/19	2019	1815908	https://www.inaturalist.org/observations/32207163	1	0	56.163925	10.21398667	√Örhus	√Örhus	Denmark	Alliaria petiolata	1	Not_Flowering
624	0.015297096	10300	22810892	4/21/19	2019	1626955	https://www.inaturalist.org/observations/22810892	2	0	50.23463378	-5.043254369	Cornwall	England	United Kingdom	Alliaria petiolata	3	Flowering
625	0.015297776	19672	39960176	3/13/20	2020	1602116	https://www.inaturalist.org/observations/39960176	2	0	53.33980333	14.121875	Brandenburg	Brandenburg	Germany	Alliaria petiolata	1	Not_Flowering
626	0.015298687	14386	24901447	5/6/19	2019	480579	https://www.inaturalist.org/observations/24901447	1	0	40.89973833	-73.89392167	Bronx	New York	United States	Alliaria petiolata	4
627	0.015312502	9256	22181026	4/7/19	2019	395895	https://www.inaturalist.org/observations/22181026	2	0	37.64839982	-89.33438973	Jackson	Illinois	United States	Alliaria petiolata	2	Flowering
628	0.015326642	39959	50044688	6/18/20	2020	1006787	https://www.inaturalist.org/observations/50044688	1	0	51.17233275	5.654816944	Maaseik	Limburg	Belgium	Alliaria petiolata	4	Flowering
629	0.015355572	4109	17770501	4/16/18	2018	442900	https://www.inaturalist.org/observations/17770501	1	0	45.69444006	9.838206579			Italy	Alliaria petiolata	4
630	0.015373436	6201	12099513	5/3/18	2018	933662	https://www.inaturalist.org/observations/12099513	1	0						Alliaria petiolata	3	Flowering
631	0.015384055	38103	47381008	5/26/20	2020	2984745	https://www.inaturalist.org/observations/47381008	2	0	60.21493047	25.10460377			Finland	Alliaria petiolata	3	Flowering
632	0.015411359	17407	27654941	6/17/19	2019	1909044	https://www.inaturalist.org/observations/27654941	2	0	51.12611	40.09119			Russia	Alliaria petiolata	1	Not_Flowering
633	0.015411807	23196	42198434	4/14/20	2020	2727819	https://www.inaturalist.org/observations/42198434	2	0	42.08199721	-70.68072868	Plymouth	Massachusetts	United States	Alliaria petiolata	2	Not_Flowering
634	0.015416354	4514	11437748	4/25/18	2018	435985	https://www.inaturalist.org/observations/11437748	2	0	42.15048617	-87.783645	Cook	Illinois	United States	Alliaria petiolata	1	Not_Flowering
635	0.015429378	3836	10525516	3/30/18	2018	604564	https://www.inaturalist.org/observations/10525516	2	0	41.06671482	-74.13946627	Bergen	New Jersey	United States	Alliaria petiolata	1	Not_Flowering
636	0.015457521	14181	24677655	5/6/19	2019	1369015	https://www.inaturalist.org/observations/24677655	2	0	54.71187195	25.25831339	Vilniaus		Lithuania	Alliaria petiolata	3	Flowering
637	0.015465471	34439	45781346	5/13/20	2020	2117735	https://www.inaturalist.org/observations/45781346	1	0	42.59281027	-88.88486663	Winnebago	Illinois	United States	Alliaria petiolata	3	Flowering
638	0.015503249	37715	47147413	5/24/20	2020	1051257	https://www.inaturalist.org/observations/47147413	2	0	44.20298376	-77.83615032	Northumberland		Canada	Alliaria petiolata	3	Flowering
639	0.01553129	31084	44644337	5/2/20	2020	1735864	https://www.inaturalist.org/observations/44644337	1	0	44.26948638	-95.74033331	Lyon	Minnesota	United States	Alliaria petiolata	2	Not_Flowering
640	0.015607115	24265	42561110	4/19/20	2020	807888	https://www.inaturalist.org/observations/42561110	1	0	51.37977662	4.979492312	Turnhout old	Antwerp	Belgium	Alliaria petiolata	3	Flowering
641	0.015717942	35799	46290343	5/17/20	2020	2378723	https://www.inaturalist.org/observations/46290343	1	0	44.1829906	-77.3545157	Hastings		Canada	Alliaria petiolata	3	Flowering
642	0.015725756	9631	22580524	4/13/19	2019	1102463	https://www.inaturalist.org/observations/22580524	1	0	41.04495403	-3.543058969		Comunidad de Madrid	Spain	Alliaria petiolata	3	Flowering
643	0.015726466	22483	41938379	4/11/20	2020	1236256	https://www.inaturalist.org/observations/41938379	3	0	53.36217	-2.778949887	Merseyside	England	United Kingdom	Alliaria petiolata	3	Flowering
644	0.015742593	28196	43580889	4/26/20	2020	2840297	https://www.inaturalist.org/observations/43580889	1	0	52.98176968	-1.231115084	Nottinghamshire	England	United Kingdom	Alliaria petiolata	4
645	0.015750154	9358	22334545	4/9/19	2019	558416	https://www.inaturalist.org/observations/22334545	2	0	39.19035	-86.49994667	Monroe	Indiana	United States	Alliaria petiolata	2	Not_Flowering
646	0.015764903	2547	6099058	4/28/17	2017	276236	https://www.inaturalist.org/observations/6099058	2	0	43.04720806	-87.98532306	Milwaukee	Wisconsin	United States	Alliaria petiolata	2	Not_Flowering
647	0.015775609	25497	42894685	4/22/20	2020	1900177	https://www.inaturalist.org/observations/42894685	1	0	40.49725532	-78.05140877	Huntingdon	Pennsylvania	United States	Alliaria petiolata	3	Flowering
648	0.015800221	32513	45086322	5/6/20	2020	2899850	https://www.inaturalist.org/observations/45086322	1	0	53.50020397	-3.016922972	Merseyside	England	United Kingdom	Alliaria petiolata	3	Flowering
649	0.015812325	6304	12164291	5/5/18	2018	10794	https://www.inaturalist.org/observations/12164291	2	0	40.66102982	-73.97019196	Kings	New York	United States	Alliaria petiolata	3	Flowering
650	0.015822561	24763	42688220	4/20/20	2020	2755864	https://www.inaturalist.org/observations/42688220	2	0	40.75214141	-89.62628699	Peoria	Illinois	United States	Alliaria petiolata	2	Not_Flowering
651	0.015861793	14312	24850903	5/6/19	2019	480579	https://www.inaturalist.org/observations/24850903	2	0	40.889775	-73.89428667	Bronx	New York	United States	Alliaria petiolata	4
652	0.015886944	36028	46399800	5/18/20	2020	2999906	https://www.inaturalist.org/observations/46399800	1	0	54.10531234	37.59102724			Russia	Alliaria petiolata	3	Flowering
653	0.015891939	30907	44593794	5/2/20	2020	977376	https://www.inaturalist.org/observations/44593794	2	0	50.67260195	4.61309678	Nijvel	Walloon Brabant	Belgium	Alliaria petiolata	4
654	0.015895646	20935	41240668	4/2/20	2020	2703311	https://www.inaturalist.org/observations/41240668	1	0	38.08983606	-78.5233697	Albemarle	Virginia	United States	Alliaria petiolata	3	Flowering
655	0.015938051	1242	3056743	4/29/16	2016	2179	http://www.inaturalist.org/observations/3056743	1	0	44.25706394	-72.57818392	Washington	Vermont	United States	Alliaria petiolata	1	Not_Flowering
656	0.01596763	10221	22775857	4/20/19	2019	616772	https://www.inaturalist.org/observations/22775857	2	0	40.48875305	-79.90354978	Allegheny	Pennsylvania	United States	Alliaria petiolata	2	Not_Flowering
657	0.015991786	13119	24069528	4/29/19	2019	177231	https://www.inaturalist.org/observations/24069528	2	0	42.48126833	-70.92279167	Essex	Massachusetts	United States	Alliaria petiolata	2	Not_Flowering
658	0.016014695	12661	24218706	4/28/19	2019	442532	https://www.inaturalist.org/observations/24218706	1	0	42.27103502	-83.08967671	Essex		Canada	Alliaria petiolata	2	Not_Flowering
659	0.016027486	30483	44459970	5/1/20	2020	2886262	https://www.inaturalist.org/observations/44459970	2	0	55.22551615	11.42463838	Sk√¶lsk√∏r	Vestsj√¶lland	Denmark	Alliaria petiolata	3	Flowering
660	0.016139864	27012	43319236	4/25/20	2020	2840749	https://www.inaturalist.org/observations/43319236	1	0	50.0329304	14.47732969			Czechia	Alliaria petiolata	3	Flowering
661	0.016166037	16847	26141651	5/31/19	2019	1764247	https://www.inaturalist.org/observations/26141651	1	0	42.32994393	-82.98009775	Essex		Canada	Alliaria petiolata	3	Flowering
662	0.016191163	20949	41244859	4/2/20	2020	2533855	https://www.inaturalist.org/observations/41244859	1	0	38.16138895	-78.96633436	Augusta	Virginia	United States	Alliaria petiolata	2	Not_Flowering
663	0.016228708	16145	25563257	5/22/19	2019	1748218	https://www.inaturalist.org/observations/25563257	3	0	42.87029926	-73.93575284	Schenectady	New York	United States	Alliaria petiolata	1	Not_Flowering
664	0.01624362	38461	47622301	5/28/20	2020	2921488	https://www.inaturalist.org/observations/47622301	1	0	40.69210482	-74.43543058	Somerset	New Jersey	United States	Alliaria petiolata	4
665	0.016299337	11454	23344461	4/27/19	2019	1635196	https://www.inaturalist.org/observations/23344461	2	0	50.06506506	14.32816601			Czechia	Alliaria petiolata	4
666	0.016303941	15574	25248529	5/16/19	2019	1127796	https://www.inaturalist.org/observations/25248529	1	0	43.64064651	-90.56779427	Vernon	Wisconsin	United States	Alliaria petiolata	3	Flowering
667	0.016320424	34545	45811182	5/13/20	2020	1390239	https://www.inaturalist.org/observations/45811182	2	0	42.21579961	-87.932115	Lake	Illinois	United States	Alliaria petiolata	3	Flowering
668	0.016321362	24443	42604429	4/19/20	2020	285586	https://www.inaturalist.org/observations/42604429	2	0	40.67318295	-78.72356128	Cambria	Pennsylvania	United States	Alliaria petiolata	1	Not_Flowering
669	0.016329058	34240	45715654	5/12/20	2020	453552	https://www.inaturalist.org/observations/45715654	1	0	45.1716745	-93.7832897	Wright	Minnesota	United States	Alliaria petiolata	2	Not_Flowering
670	0.016329842	38154	47408803	5/26/20	2020	2976582	https://www.inaturalist.org/observations/47408803	1	0	59.96946136	23.46758083			Finland	Alliaria petiolata	3	Flowering
671	0.016332349	35236	46079916	5/16/20	2020	1921224	https://www.inaturalist.org/observations/46079916	1	0	53.43192474	-2.289620146	Manchester	England	United Kingdom	Alliaria petiolata	4
672	0.016348715	22946	42095044	4/13/20	2020	1937321	https://www.inaturalist.org/observations/42095044	2	0	45.33095129	2.426121533	Cantal		France	Alliaria petiolata	3	Flowering
673	0.016362793	36286	46500266	5/19/20	2020	2998666	https://www.inaturalist.org/observations/46500266	1	0	55.24282423	9.441927262	Haderslev	South Jutland	Denmark	Alliaria petiolata	4
674	0.016368631	19807	40137246	3/17/20	2020	2650045	https://www.inaturalist.org/observations/40137246	1	0	38.81113932	-77.30147629	Fairfax	Virginia	United States	Alliaria petiolata	1	Not_Flowering
675	0.016399826	7511	12832874	5/26/18	2018	972727	https://www.inaturalist.org/observations/12832874	3	0	43.76567493	-79.40565191	Toronto		Canada	Alliaria petiolata	4
676	0.01643271	12946	23977010	4/29/19	2019	1656430	https://www.inaturalist.org/observations/23977010	3	0	53.59483286	-2.643168091	Manchester	England	United Kingdom	Alliaria petiolata	4
677	0.01644278	25333	42855270	4/22/20	2020	2763397	https://www.inaturalist.org/observations/42855270	2	0	52.4918824	-1.719302564	Warwickshire	England	United Kingdom	Alliaria petiolata	4	Flowering
678	0.01644641	13064	24031711	4/29/19	2019	1669385	https://www.inaturalist.org/observations/24031711	1	0	55.68642846	-1.940593645	Northumberland	England	United Kingdom	Alliaria petiolata	3	Flowering
679	0.01649372	30370	44410257	4/30/20	2020	113170	https://www.inaturalist.org/observations/44410257	1	0	41.3414621	-82.4950721	Erie	Ohio	United States	Alliaria petiolata	3	Flowering
680	0.016497509	26290	43111542	4/24/20	2020	2830223	https://www.inaturalist.org/observations/43111542	2	0	55.8282074	12.5280451	Combined statistics		Denmark	Alliaria petiolata	3	Flowering
681	0.016629033	27061	43330166	4/25/20	2020	104937	https://www.inaturalist.org/observations/43330166	1	0	42.29108333	-71.12750278	Suffolk	Massachusetts	United States	Alliaria petiolata	3	Flowering
682	0.016632456	10465	22882443	4/22/19	2019	932997	https://www.inaturalist.org/observations/22882443	3	1	42.85874706	-85.73307269	Kent	Michigan	United States	Alliaria petiolata	1	Not_Flowering
683	0.016638051	1927	5513515	3/30/17	2017	107652	https://www.inaturalist.org/observations/5513515	2	0	39.04408617	-77.10166117	Montgomery	Maryland	United States	Alliaria petiolata	1	Not_Flowering
684	0.016641447	23738	42382290	4/17/20	2020	2719252	https://www.inaturalist.org/observations/42382290	1	0	55.46527421	11.97205611	Skovbo	Roskilde	Denmark	Alliaria petiolata	3	Flowering
685	0.016690556	4228	19588517	4/19/18	2018	532330	https://www.inaturalist.org/observations/19588517	1	0	39.80648418	-84.20297166	Montgomery	Ohio	United States	Alliaria petiolata	2	Not_Flowering
686	0.016720181	22257	41856718	4/10/20	2020	1450059	https://www.inaturalist.org/observations/41856718	2	0	41.33138863	-72.62988938	New Haven	Connecticut	United States	Alliaria petiolata	2	Not_Flowering
687	0.016767426	37254	46896097	5/22/20	2020	2785812	https://www.inaturalist.org/observations/46896097	1	0	42.40123409	-71.13624176	Middlesex	Massachusetts	United States	Alliaria petiolata	4
688	0.016771707	40570	52671770	7/11/20	2020	1643612	https://www.inaturalist.org/observations/52671770	1	0	47.81086229	-3.238328786	Morbihan		France	Alliaria petiolata	NA	Not_Flowering	a
689	0.016788327	8071	14393158	7/15/18	2018	18701	https://www.inaturalist.org/observations/14393158	1	0	41.90330124	-72.62391663	Hartford	Connecticut	United States	Alliaria petiolata	1	Not_Flowering
690	0.016823596	28357	43630692	4/26/20	2020	1478	https://www.inaturalist.org/observations/43630692	2	0	53.47788833	-3.01433055	Merseyside	England	United Kingdom	Alliaria petiolata	4
691	0.016885415	32980	45292042	5/7/20	2020	2928360	https://www.inaturalist.org/observations/45292042	1	0	42.01693333	-80.382575	Erie	Pennsylvania	United States	Alliaria petiolata	3	Flowering
692	0.016900286	28543	43688229	4/26/20	2020	854158	https://www.inaturalist.org/observations/43688229	1	0	38.87960425	-77.31260478	Fairfax	Virginia	United States	Alliaria petiolata	4
693	0.016928511	9003	21830531	3/31/19	2019	1475017	https://www.inaturalist.org/observations/21830531	4	0	54.95456588	20.49831707			Russia	Alliaria petiolata	1	Not_Flowering
694	0.016946405	35276	46093464	5/16/20	2020	2972836	https://www.inaturalist.org/observations/46093464	1	0	56.47530254	9.451500736	Viborg	Viborg	Denmark	Alliaria petiolata	4
695	0.016960179	2415	5926053	4/23/17	2017	35198	https://www.inaturalist.org/observations/5926053	1	0	43.24060649	-89.81094956	Sauk	Wisconsin	United States	Alliaria petiolata	1	Not_Flowering
696	0.016983472	27625	43447624	4/25/20	2020	757202	https://www.inaturalist.org/observations/43447624	1	0	42.28128548	-88.98517063	Winnebago	Illinois	United States	Alliaria petiolata	1	Not_Flowering
697	0.017086108	18358	34368377	10/14/19	2019	986793	https://www.inaturalist.org/observations/34368377	1	0	42.06450014	-87.67536817	Cook	Illinois	United States	Alliaria petiolata	1	Not_Flowering
698	0.017114058	26289	43111195	4/24/20	2020	2781389	https://www.inaturalist.org/observations/43111195	1	0						Alliaria petiolata	4
699	0.017206926	22373	41906088	4/11/20	2020	500114	https://www.inaturalist.org/observations/41906088	1	0	45.13131051	7.975505255			Italy	Alliaria petiolata	3	Flowering
700	0.017245048	2635	6064072	5/1/17	2017	35198	https://www.inaturalist.org/observations/6064072	1	0	43.0836445	-89.32064167	Dane	Wisconsin	United States	Alliaria petiolata	1	Not_Flowering
701	0.017298806	15710	25774667	5/17/19	2019	1020806	https://www.inaturalist.org/observations/25774667	2	0	44.76235867	-93.66665156	Carver	Minnesota	United States	Alliaria petiolata	3	Flowering
702	0.017303933	37824	47228501	5/24/20	2020	1453678	https://www.inaturalist.org/observations/47228501	1	0	55.93152897	37.87099597	Pushkinskiy rayon		Russia	Alliaria petiolata	3	Flowering
703	0.017309665	28352	43627991	4/26/20	2020	2559137	https://www.inaturalist.org/observations/43627991	1	0	40.03874093	-75.2068012	Philadelphia	Pennsylvania	United States	Alliaria petiolata	3	Flowering
704	0.017319166	31815	44866109	5/4/20	2020	2903944	https://www.inaturalist.org/observations/44866109	4	0	52.9	-1.51	Derby	England	United Kingdom	Alliaria petiolata	4
705	0.017319935	35409	46141131	5/16/20	2020	2721276	https://www.inaturalist.org/observations/46141131	1	0	41.21633976	-73.8848839	Westchester	New York	United States	Alliaria petiolata	NA	Flowering	a
706	0.017381145	6101	12020550	5/1/18	2018	164735	https://www.inaturalist.org/observations/12020550	1	0	39.06168333	-77.02656667	Montgomery	Maryland	United States	Alliaria petiolata	3	Flowering
707	0.017487695	16770	26074345	5/30/19	2019	1005840	https://www.inaturalist.org/observations/26074345	1	0	50.776872	8.578125		Hessen	Germany	Alliaria petiolata	1	Not_Flowering
708	0.017527013	3356	7890262	9/8/17	2017	620562	https://www.inaturalist.org/observations/7890262	1	0	40.5025205	-78.01946014	Huntingdon	Pennsylvania	United States	Alliaria petiolata	1	Not_Flowering
709	0.017552029	28731	43786841	4/26/20	2020	451364	https://www.inaturalist.org/observations/43786841	3	0	40.72201744	-111.8462962	Salt Lake	Utah	United States	Alliaria petiolata	1	Not_Flowering
710	0.017688226	36174	46460034	5/19/20	2020	3003545	https://www.inaturalist.org/observations/46460034	2	0	55.71092869	9.988588846	Juelsminde	Vejle	Denmark	Alliaria petiolata	4
711	0.017698007	25623	43762648	4/22/20	2020	35500	https://www.inaturalist.org/observations/43762648	1	0	40.6759778	-89.161118	Woodford	Illinois	United States	Alliaria petiolata	3	Flowering
712	0.017706304	14415	24717757	5/7/19	2019	1669930	https://www.inaturalist.org/observations/24717757	1	0	54.50576975	-0.747718569	North Yorkshire	England	United Kingdom	Alliaria petiolata	3	Flowering
713	0.017707116	28067	44437262	4/25/20	2020	2885258	https://www.inaturalist.org/observations/44437262	1	0						Alliaria petiolata	4
714	0.017744515	13633	24389598	5/2/19	2019	725071	https://www.inaturalist.org/observations/24389598	2	0	55.1828475	20.85881264			Russia	Alliaria petiolata	3	Flowering
715	0.017746578	27016	43320110	4/25/20	2020	2840897	https://www.inaturalist.org/observations/43320110	2	0	41.4624984	-87.42087498	Lake	Indiana	United States	Alliaria petiolata	2	Not_Flowering
716	0.017747691	34995	45972242	5/15/20	2020	2967646	https://www.inaturalist.org/observations/45972242	1	0	44.47957382	34.13584071	Ialtyns'ka	Crimea	Ukraine	Alliaria petiolata	4
717	0.017758192	16397	25751382	5/25/19	2019	1784772	https://www.inaturalist.org/observations/25751382	1	0	43.00228871	-76.33657582	Onondaga	New York	United States	Alliaria petiolata	1	Not_Flowering
718	0.017760677	2874	6206055	5/14/17	2017	470745	http://inaturalist.ca/observations/6206055	4	0	43.5922874	-79.51244842	Toronto		Canada	Alliaria petiolata	3	Flowering
719	0.017763862	23319	42241581	4/15/20	2020	2707322	https://www.inaturalist.org/observations/42241581	1	0	40.86700026	-74.21481522	Passaic	New Jersey	United States	Alliaria petiolata	2	Not_Flowering
720	0.017775208	21722	41627362	4/7/20	2020	2618701	https://www.inaturalist.org/observations/41627362	2	0	41.02873661	-73.65336061	Fairfield	Connecticut	United States	Alliaria petiolata	2	Not_Flowering
721	0.017798901	2826	6181153	5/12/17	2017	186163	https://www.inaturalist.org/observations/6181153	5	0	47.10766667	7.140183333			Switzerland	Alliaria petiolata	3	Flowering
722	0.017822047	8683	20052750	2/2/19	2019	469795	https://www.inaturalist.org/observations/20052750	2	0	43.42128372	-80.5851593	Regional Municipality of Waterloo		Canada	Alliaria petiolata	NA		d
723	0.017832626	15067	24950991	5/11/19	2019	395216	https://www.inaturalist.org/observations/24950991	2	0	41.81831071	-87.83077749	Cook	Illinois	United States	Alliaria petiolata	3	Flowering
724	0.017846237	13336	24222954	4/30/19	2019	498307	https://www.inaturalist.org/observations/24222954	3	0	42.95781174	1.08544899	Ari√®ge		France	Alliaria petiolata	4
725	0.017916645	24735	42682436	4/20/20	2020	2750024	https://www.inaturalist.org/observations/42682436	1	0	40.099176	-76.34922425	Lancaster	Pennsylvania	United States	Alliaria petiolata	3	Flowering
726	0.017931128	18146	32943861	9/18/19	2019	220315	https://www.inaturalist.org/observations/32943861	1	0	40.81232	-77.88237833	Centre	Pennsylvania	United States	Alliaria petiolata	1	Not_Flowering
727	0.017931608	6882	12423846	5/13/18	2018	2544	https://www.inaturalist.org/observations/12423846	1	0	41.06404971	-80.08835231	Butler	Pennsylvania	United States	Alliaria petiolata	3	Flowering
728	0.01797578	6961	12759052	5/14/18	2018	898421	https://www.inaturalist.org/observations/12759052	1	0	41.3316995	-89.08463851	La Salle	Illinois	United States	Alliaria petiolata	NA		a
729	0.017976027	32516	45086619	5/6/20	2020	2916940	https://www.inaturalist.org/observations/45086619	1	0	55.79017141	12.36862296	Combined statistics		Denmark	Alliaria petiolata	4
730	0.017988163	6964	12481170	5/15/18	2018	616772	https://www.inaturalist.org/observations/12481170	3	1	40.51481038	-80.11958672	Allegheny	Pennsylvania	United States	Alliaria petiolata	1	Not_Flowering
731	0.018004249	32567	45100997	5/6/20	2020	170927	https://www.inaturalist.org/observations/45100997	1	0	40.28786944	-96.83643056	Gage	Nebraska	United States	Alliaria petiolata	NA	Flowering	a
732	0.01800477	34675	46553114	5/13/20	2020	1223071	https://www.inaturalist.org/observations/46553114	1	0	43.97971988	-81.22794203	Bruce		Canada	Alliaria petiolata	2	Not_Flowering
733	0.018010802	22273	41867348	4/10/20	2020	2587273	https://www.inaturalist.org/observations/41867348	2	0	49.20027622	16.5912125	Brno		Czechia	Alliaria petiolata	3	Flowering
734	0.018012791	39047	48609085	6/1/20	2020	3114119	https://www.inaturalist.org/observations/48609085	1	0	44.99815796	-93.12542193	Ramsey	Minnesota	United States	Alliaria petiolata	4
735	0.018029392	165	35243192	3/11/12	2012	25635	https://www.inaturalist.org/observations/35243192	1	0	38.946075	-77.116332	Montgomery	Maryland	United States	Alliaria petiolata	1	Not_Flowering
736	0.018042672	34027	45646135	5/11/20	2020	2784870	https://www.inaturalist.org/observations/45646135	2	0	44.89089167	-93.29672167	Hennepin	Minnesota	United States	Alliaria petiolata	3	Flowering
737	0.018072358	20172	40637235	3/24/20	2020	1486121	https://www.inaturalist.org/observations/40637235	3	1	40.41883403	-74.40400418	Middlesex	New Jersey	United States	Alliaria petiolata	1	Not_Flowering
738	0.018127817	35269	46089766	5/16/20	2020	1005840	https://www.inaturalist.org/observations/46089766	2	0	50.866652	8.767961		Hessen	Germany	Alliaria petiolata	4
739	0.018147407	24121	42519854	4/18/20	2020	1910324	https://www.inaturalist.org/observations/42519854	2	0	38.95575278	-94.31590556	Jackson	Missouri	United States	Alliaria petiolata	3	Flowering
740	0.018163125	15386	25144096	5/14/19	2019	760979	https://www.inaturalist.org/observations/25144096	1	0	39.13615417	-84.51409149	Hamilton	Ohio	United States	Alliaria petiolata	4
741	0.018177396	21836	41674900	4/8/20	2020	1626964	https://www.inaturalist.org/observations/41674900	2	0	52.73471004	-1.544378545	Derbyshire	England	United Kingdom	Alliaria petiolata	3	Flowering
742	0.018202614	24705	42673298	4/20/20	2020	2663398	https://www.inaturalist.org/observations/42673298	1	0	50.9929427	3.7069045	Gent	East Flanders	Belgium	Alliaria petiolata	4
743	0.018341667	26089	43061015	4/24/20	2020	766301	https://www.inaturalist.org/observations/43061015	1	0	39.11400218	-76.86271727	Howard	Maryland	United States	Alliaria petiolata	3	Flowering
744	0.018351556	9180	22125823	4/6/19	2019	462472	https://www.inaturalist.org/observations/22125823	1	0	43.733201	-90.8664466	Monroe	Wisconsin	United States	Alliaria petiolata	1	Not_Flowering
745	0.01836723	1273	3084073	5/2/16	2016	17932	http://www.inaturalist.org/observations/3084073	1	0	39.03056715	-76.75509154	Prince George's	Maryland	United States	Alliaria petiolata	4
746	0.018399476	12114	23590724	4/28/19	2019	1616981	https://www.inaturalist.org/observations/23590724	2	0	51.66095	-0.436941667	Hertfordshire	England	United Kingdom	Alliaria petiolata	4	Flowering
747	0.018415474	10219	22775760	4/20/19	2019	616772	https://www.inaturalist.org/observations/22775760	1	0	40.48907299	-79.9035145	Allegheny	Pennsylvania	United States	Alliaria petiolata	3	Flowering
748	0.018474736	18813	37014003	12/27/19	2019	50920	https://www.inaturalist.org/observations/37014003	1	0	40.78651849	-73.95778315	New York	New York	United States	Alliaria petiolata	1	Not_Flowering
749	0.018519516	26294	43114185	4/24/20	2020	2100896	https://www.inaturalist.org/observations/43114185	1	0	53.59983018	10.02413627		Hamburg	Germany	Alliaria petiolata	3	Flowering
750	0.018531582	36555	46610232	5/20/20	2020	1098363	https://www.inaturalist.org/observations/46610232	2	0	42.63455995	-85.30059635	Barry	Michigan	United States	Alliaria petiolata	4	Flowering
751	0.018549912	1182	3015691	4/23/16	2016	151498	http://www.inaturalist.org/observations/3015691	1	0	37.71584667	-89.199525	Jackson	Illinois	United States	Alliaria petiolata	3	Flowering
752	0.018580548	37779	47186546	5/24/20	2020	1434014	https://www.inaturalist.org/observations/47186546	1	0	55.78916176	37.61690883	Moskva gorsovet	Moscow City	Russia	Alliaria petiolata	4
753	0.018594469	10333	22823810	4/21/19	2019	38201	https://www.inaturalist.org/observations/22823810	1	0	42.45121374	-83.13575328	Oakland	Michigan	United States	Alliaria petiolata	2	Not_Flowering
754	0.018608937	24141	42527537	4/18/20	2020	1673632	https://www.inaturalist.org/observations/42527537	1	0	42.49365	-83.38496389	Oakland	Michigan	United States	Alliaria petiolata	1	Not_Flowering
755	0.018610866	16840	26138157	5/31/19	2019	573610	https://www.inaturalist.org/observations/26138157	1	0	44.04174717	-79.945695	Simcoe		Canada	Alliaria petiolata	4
756	0.018725561	36722	46728237	5/20/20	2020	12158	https://www.inaturalist.org/observations/46728237	1	0	44.342749	-72.46232733	Washington	Vermont	United States	Alliaria petiolata	2	Not_Flowering
757	0.018758856	18356	35923187	10/13/19	2019	1409524	https://www.inaturalist.org/observations/35923187	3	0	51.36341957	12.29648807		Sachsen	Germany	Alliaria petiolata	1	Not_Flowering
758	0.018775866	5363	11730982	4/29/18	2018	14818	https://www.inaturalist.org/observations/11730982	2	0	51.50787542	-0.162035683	Westminster	England	United Kingdom	Alliaria petiolata	4	Flowering
759	0.018778361	22336	48021026	4/10/20	2020	2805273	https://www.inaturalist.org/observations/48021026	1	0	51.10792065	6.886047609		Nordrhein-Westfalen	Germany	Alliaria petiolata	3	Flowering
760	0.018784989	37813	47209048	5/24/20	2020	1309041	https://www.inaturalist.org/observations/47209048	1	0	40.88930833	-73.89431111	Bronx	New York	United States	Alliaria petiolata	4
761	0.018794731	28980	43876698	4/27/20	2020	912638	https://www.inaturalist.org/observations/43876698	1	0	51.45165259	-2.612885563	Bristol	England	United Kingdom	Alliaria petiolata	1	Not_Flowering
762	0.018808043	1568	3299539	5/24/16	2016	16546	http://www.inaturalist.org/observations/3299539	2	0	54.43994	-3.02742	Cumbria	England	United Kingdom	Alliaria petiolata	4	Flowering
763	0.018814719	14959	24915576	5/10/19	2019	262732	https://www.inaturalist.org/observations/24915576	1	0	42.44763184	-90.62705231	Dubuque	Iowa	United States	Alliaria petiolata	3	Flowering
764	0.018825384	22591	42165040	4/11/20	2020	2604733	https://www.inaturalist.org/observations/42165040	1	0	37.349444	-122.198333	San Mateo	California	United States	Alliaria petiolata	1	Not_Flowering
765	0.018836436	19564	39771630	3/9/20	2020	2486543	https://www.inaturalist.org/observations/39771630	1	0	40.92281772	-74.47882529	Morris	New Jersey	United States	Alliaria petiolata	1	Not_Flowering
766	0.018837521	35582	46200108	5/17/20	2020	2958993	https://www.inaturalist.org/observations/46200108	2	0	49.29830228	16.53012689			Czechia	Alliaria petiolata	4
767	0.018862584	11878	23484677	4/27/19	2019	1527272	https://www.inaturalist.org/observations/23484677	2	0	39.28961667	-76.78872833	Howard	Maryland	United States	Alliaria petiolata	4
768	0.018876922	36089	46429327	5/18/20	2020	2961165	https://www.inaturalist.org/observations/46429327	1	0	45.43433145	-75.69949251	Ottawa		Canada	Alliaria petiolata	NA	Flowering	a
769	0.018885584	32805	45178690	5/7/20	2020	2729727	https://www.inaturalist.org/observations/45178690	2	0	41.02337195	-85.27555895	Allen	Indiana	United States	Alliaria petiolata	3	Flowering
770	0.01889309	39303	48584627	6/5/20	2020	492746	https://www.inaturalist.org/observations/48584627	1	0	40.88857419	-73.91710675	Bronx	New York	United States	Alliaria petiolata	1	Not_Flowering
771	0.018907779	35468	46165860	5/16/20	2020	994991	https://www.inaturalist.org/observations/46165860	1	0	42.95354378	-88.3763255	Waukesha	Wisconsin	United States	Alliaria petiolata	3	Flowering
772	0.018941731	34295	45735041	5/12/20	2020	292489	https://www.inaturalist.org/observations/45735041	1	0	42.28509637	-83.75149529	Washtenaw	Michigan	United States	Alliaria petiolata	NA	Flowering	a
773	0.01894543	31311	44706272	5/3/20	2020	2817602	https://www.inaturalist.org/observations/44706272	1	0	55.65465597	12.58528105	Combined statistics		Denmark	Alliaria petiolata	3	Flowering
774	0.018990411	19860	40191933	3/18/20	2020	746176	https://www.inaturalist.org/observations/40191933	1	0	37.56288667	-84.24081167	Madison	Kentucky	United States	Alliaria petiolata	1	Not_Flowering
775	0.018995179	12686	24618830	4/28/19	2019	30753	https://www.inaturalist.org/observations/24618830	1	0	38.9078815	-77.05494879	District of Columbia	District of Columbia	United States	Alliaria petiolata	4
776	0.019070121	36240	46481493	5/19/20	2020	2720029	https://www.inaturalist.org/observations/46481493	1	0	60.18565674	24.91838627			Finland	Alliaria petiolata	3	Flowering
777	0.019076309	9008	21838374	3/31/19	2019	711789	https://www.inaturalist.org/observations/21838374	1	0	40.46416855	-80.17256927	Allegheny	Pennsylvania	United States	Alliaria petiolata	1	Not_Flowering
778	0.019124518	10709	22986290	4/24/19	2019	1625930	https://www.inaturalist.org/observations/22986290	2	0	50.58351669	-1.25468984	Isle of Wight	England	United Kingdom	Alliaria petiolata	3	Flowering
779	0.019130375	22890	49592773	4/12/20	2020	2486473	https://www.inaturalist.org/observations/49592773	1	0	51.577917	7.364917	Munster	Nordrhein-Westfalen	Germany	Alliaria petiolata	3	Flowering
780	0.019163907	4355	11312003	4/22/18	2018	862010	https://www.inaturalist.org/observations/11312003	1	0	50.96281624	5.534005221	Hasselt	Limburg	Belgium	Alliaria petiolata	3	Flowering
781	0.019205203	14377	24900703	5/6/19	2019	480579	https://www.inaturalist.org/observations/24900703	1	0	40.89885	-73.89396667	Bronx	New York	United States	Alliaria petiolata	4
782	0.019209799	927	2782024	3/13/16	2016	77467	http://www.inaturalist.org/observations/2782024	2	0	41.060993	-74.176858	Bergen	New Jersey	United States	Alliaria petiolata	1	Not_Flowering
783	0.019261376	27908	43630960	4/25/20	2020	2846053	https://www.inaturalist.org/observations/43630960	2	0	40.15460348	-75.2215641	Montgomery	Pennsylvania	United States	Alliaria petiolata	3	Flowering
784	0.019325514	10121	22729039	4/19/19	2019	1434850	https://www.inaturalist.org/observations/22729039	2	0	42.6060524	-80.452643	Haldimand-Norfolk		Canada	Alliaria petiolata	1	Not_Flowering
785	0.019341434	26314	43119624	4/24/20	2020	1749	https://www.inaturalist.org/observations/43119624	1	0	42.17807132	-71.48447715	Middlesex	Massachusetts	United States	Alliaria petiolata	1	Not_Flowering
786	0.019343961	38262	47976779	5/26/20	2020	3098631	https://www.inaturalist.org/observations/47976779	2	0	43.23874167	-79.82041389	Hamilton		Canada	Alliaria petiolata	4
787	0.019371502	37874	47780531	5/24/20	2020	3002031	https://www.inaturalist.org/observations/47780531	2	0	41.65575333	-71.45991333	Kent	Rhode Island	United States	Alliaria petiolata	4
788	0.019396396	25480	42888840	4/22/20	2020	959351	https://www.inaturalist.org/observations/42888840	1	0	40.57309995	-74.64566005	Somerset	New Jersey	United States	Alliaria petiolata	3	Flowering
789	0.019396483	18172	33095726	9/20/19	2019	450483	https://www.inaturalist.org/observations/33095726	1	0	45.47550301	-122.5552128	Multnomah	Oregon	United States	Alliaria petiolata	1	Not_Flowering
790	0.01941191	5662	11822988	4/29/18	2018	918570	https://www.inaturalist.org/observations/11822988	1	0	40.8203465	-81.08958232	Stark	Ohio	United States	Alliaria petiolata	2	Not_Flowering
791	0.019420078	377	631380	4/18/14	2014	11575	http://www.inaturalist.org/observations/631380	1	0	39.877305	-79.492544	Fayette	Pennsylvania	United States	Alliaria petiolata	2	Not_Flowering
792	0.019478787	33985	45623384	5/11/20	2020	276321	https://www.inaturalist.org/observations/45623384	1	0	50.80513351	16.74394576	Dzierzoni√≥w	Lower Silesian	Poland	Alliaria petiolata	4
793	0.019499836	3129	6658415	6/7/17	2017	394132	https://www.inaturalist.org/observations/6658415	2	0	50.03472137	15.78444481			Czechia	Alliaria petiolata	4
794	0.019509753	36344	46526032	5/19/20	2020	20957	https://www.inaturalist.org/observations/46526032	2	0	43.14913162	-89.38467708	Dane	Wisconsin	United States	Alliaria petiolata	4
795	0.019522012	7968	14025402	6/29/18	2018	267179	https://www.inaturalist.org/observations/14025402	1	0	42.76644991	-84.40172863	Ingham	Michigan	United States	Alliaria petiolata	NA		d
796	0.019564902	39437	48795951	6/7/20	2020	325675	https://www.inaturalist.org/observations/48795951	1	0	39.56886333	-77.03933617	Carroll	Maryland	United States	Alliaria petiolata	1	Not_Flowering
797	0.019569014	7305	12693385	5/21/18	2018	35078	https://www.inaturalist.org/observations/12693385	2	0	40.62111913	-74.55807209	Somerset	New Jersey	United States	Alliaria petiolata	4
798	0.019571245	24399	42590584	4/19/20	2020	509153	https://www.inaturalist.org/observations/42590584	1	0	42.03276383	-93.63165333	Story	Iowa	United States	Alliaria petiolata	2	Not_Flowering
799	0.019597437	19874	40204161	3/18/20	2020	2486543	https://www.inaturalist.org/observations/40204161	2	0	40.750428	-74.294855	Essex	New Jersey	United States	Alliaria petiolata	1	Not_Flowering
800	0.019632787	11622	23393560	4/27/19	2019	1538910	https://www.inaturalist.org/observations/23393560	1	0	40.79558423	-73.95612437	New York	New York	United States	Alliaria petiolata	3	Flowering
801	0.019697664	1639	3940282	6/15/16	2016	2470	http://www.inaturalist.org/observations/3940282	2	0	40.06728889	-78.32343056	Bedford	Pennsylvania	United States	Alliaria petiolata	1	Not_Flowering
802	0.019738649	8166	15258083	8/8/18	2018	298979	https://www.inaturalist.org/observations/15258083	2	0	42.43099833	-71.10719167	Middlesex	Massachusetts	United States	Alliaria petiolata	1	Not_Flowering
803	0.019756651	6582	12450964	5/8/18	2018	3342	https://www.inaturalist.org/observations/12450964	1	0	53.28656352	-1.943893433	Derbyshire	England	United Kingdom	Alliaria petiolata	4
804	0.019765432	6198	12098452	5/3/18	2018	933632	https://www.inaturalist.org/observations/12098452	2	0	42.42811167	-71.1192555	Middlesex	Massachusetts	United States	Alliaria petiolata	2	Not_Flowering
805	0.01978017	8459	18215249	11/7/18	2018	1233952	https://www.inaturalist.org/observations/18215249	2	0	40.33862701	-74.64860595	Mercer	New Jersey	United States	Alliaria petiolata	1	Not_Flowering
806	0.019822375	23710	48946980	4/16/20	2020	1985522	https://www.inaturalist.org/observations/48946980	1	0	39.32136167	-86.445725	Monroe	Indiana	United States	Alliaria petiolata	3	Flowering
807	0.019876954	29756	44151665	4/28/20	2020	2176891	https://www.inaturalist.org/observations/44151665	1	0	41.89422534	-87.66748734	Cook	Illinois	United States	Alliaria petiolata	3	Flowering
808	0.019880858	4340	16315595	4/21/18	2018	574531	https://www.inaturalist.org/observations/16315595	1	0	42.27473333	-76.233195	Tioga	New York	United States	Alliaria petiolata	1	Not_Flowering
809	0.019881448	24296	42567191	4/19/20	2020	1623218	https://www.inaturalist.org/observations/42567191	2	0	51.0660445	0.751613333	Kent	England	United Kingdom	Alliaria petiolata	3	Flowering
810	0.019888137	6948	12465881	5/14/18	2018	962494	https://www.inaturalist.org/observations/12465881	1	0	41.84738922	-79.14123535	Warren	Pennsylvania	United States	Alliaria petiolata	3	Flowering
811	0.019890905	13103	24057329	4/29/19	2019	1467582	https://www.inaturalist.org/observations/24057329	2	0	42.36883483	-71.26051886	Middlesex	Massachusetts	United States	Alliaria petiolata	3	Flowering
812	0.01990102	22095	41797061	4/9/20	2020	2734478	https://www.inaturalist.org/observations/41797061	2	0	41.70201869	-80.14230141	Crawford	Pennsylvania	United States	Alliaria petiolata	1	Not_Flowering
813	0.019909264	12944	23975766	4/29/19	2019	1683543	https://www.inaturalist.org/observations/23975766	1	0	39.03176345	-77.06502164	Montgomery	Maryland	United States	Alliaria petiolata	4
814	0.019934341	11234	23224151	4/26/19	2019	513070	https://www.inaturalist.org/observations/23224151	2	0	40.04273676	-83.02479564	Franklin	Ohio	United States	Alliaria petiolata	3	Flowering
815	0.01998868	26952	43301662	4/25/20	2020	2839567	https://www.inaturalist.org/observations/43301662	1	0	49.60703871	6.223298075			Luxembourg	Alliaria petiolata	4
816	0.01999063	17782	29129916	7/19/19	2019	1990269	https://www.inaturalist.org/observations/29129916	1	0	42.0277085	-71.1563149	Bristol	Massachusetts	United States	Alliaria petiolata	3	Flowering
817	0.019993044	37756	47168729	5/24/20	2020	1938154	https://www.inaturalist.org/observations/47168729	1	0	40.73727	-73.3460004	Suffolk	New York	United States	Alliaria petiolata	4
818	0.020012959	33310	45348843	5/9/20	2020	2839103	https://www.inaturalist.org/observations/45348843	1	0	50.84961558	-0.129980006	Brighton and Hove	England	United Kingdom	Alliaria petiolata	3	Flowering
819	0.020052975	39452	48836619	6/7/20	2020	906579	https://www.inaturalist.org/observations/48836619	1	0	37.53994354	-77.56015119	Richmond city	Virginia	United States	Alliaria petiolata	4
820	0.020058288	30869	44582293	5/2/20	2020	2328087	https://www.inaturalist.org/observations/44582293	2	0	40.2969995	-82.94616848	Delaware	Ohio	United States	Alliaria petiolata	3	Flowering
821	0.020059116	6981	12485629	5/15/18	2018	465542	https://www.inaturalist.org/observations/12485629	2	0	41.93105727	-82.51295929	Lake Erie		Canada	Alliaria petiolata	3	Flowering
822	0.020078442	21716	41622761	4/7/20	2020	2723514	https://www.inaturalist.org/observations/41622761	2	0	42.42811933	-71.11924156	Middlesex	Massachusetts	United States	Alliaria petiolata	1	Not_Flowering
823	0.020098853	34297	45736214	5/12/20	2020	2533611	https://www.inaturalist.org/observations/45736214	1	0	41.80822875	-71.46711588	Providence	Rhode Island	United States	Alliaria petiolata	3	Flowering
824	0.020132971	11850	23477962	4/27/19	2019	905214	https://www.inaturalist.org/observations/23477962	1	0	42.49969061	-71.27580162	Middlesex	Massachusetts	United States	Alliaria petiolata	2	Not_Flowering
825	0.020170287	13903	24531807	5/4/19	2019	37031	https://www.inaturalist.org/observations/24531807	3	0	40.13923617	-87.74994667	Vermilion	Illinois	United States	Alliaria petiolata	4
826	0.020191042	6936	12457117	5/14/18	2018	936607	https://www.inaturalist.org/observations/12457117	2	0	41.78366138	-87.58236337	Cook	Illinois	United States	Alliaria petiolata	3	Flowering
827	0.0201933	19160	38767068	2/11/20	2020	1897344	https://www.inaturalist.org/observations/38767068	1	0	42.4194905	-70.98796363	Suffolk	Massachusetts	United States	Alliaria petiolata	1	Not_Flowering
828	0.020198386	40193	51017806	6/24/20	2020	3144727	https://www.inaturalist.org/observations/51017806	2	0	49.404472	19.4812155		¬éilinsk√Ω	Slovakia	Alliaria petiolata	1	Not_Flowering
829	0.020232114	22774	42030286	4/12/20	2020	1952323	https://www.inaturalist.org/observations/42030286	2	0	40.60822833	-80.115525	Allegheny	Pennsylvania	United States	Alliaria petiolata	2	Not_Flowering
830	0.02026116	5876	11909081	4/30/18	2018	852447	https://www.inaturalist.org/observations/11909081	2	0	51.53759982	-2.556133384	South Gloucestershire	England	United Kingdom	Alliaria petiolata	3	Flowering
831	0.02026307	1897	5455046	3/25/17	2017	420537	https://www.inaturalist.org/observations/5455046	2	0	40.62271062	-73.62539509	Nassau	New York	United States	Alliaria petiolata	1	Not_Flowering
832	0.020337526	38441	47599611	5/28/20	2020	3075132	https://www.inaturalist.org/observations/47599611	2	0	55.47280911	12.16916851	K√∏ge	Roskilde	Denmark	Alliaria petiolata	4
833	0.020360046	13213	24195916	4/29/19	2019	1468340	https://www.inaturalist.org/observations/24195916	2	0	39.52472833	-76.3741	Harford	Maryland	United States	Alliaria petiolata	NA	Flowering	a
834	0.020360987	13432	24279861	5/1/19	2019	836626	https://www.inaturalist.org/observations/24279861	1	0	41.30250928	-83.66863925	Wood	Ohio	United States	Alliaria petiolata	3	Flowering
835	0.020361002	14885	24896318	5/10/19	2019	577059	https://www.inaturalist.org/observations/24896318	1	0	41.9394455	-82.51472473	Essex		Canada	Alliaria petiolata	3	Flowering
836	0.020372172	2900	6226925	5/15/17	2017	409964	https://www.inaturalist.org/observations/6226925	2	0	40.29342	-74.72337167	Mercer	New Jersey	United States	Alliaria petiolata	4
837	0.020417162	15455	25184333	5/15/19	2019	1123007	https://www.inaturalist.org/observations/25184333	1	0	44.28063321	-75.40915606	St. Lawrence	New York	United States	Alliaria petiolata	4	Flowering
838	0.020459221	20434	40969597	3/27/20	2020	2486543	https://www.inaturalist.org/observations/40969597	3	0	40.74995243	-74.29493543	Essex	New Jersey	United States	Alliaria petiolata	1	Not_Flowering
839	0.020491784	5451	11749142	4/29/18	2018	915036	https://www.inaturalist.org/observations/11749142	1	0	51.44963116	-0.138144472	Lambeth	England	United Kingdom	Alliaria petiolata	3	Flowering
840	0.020534465	15264	25049928	5/13/19	2019	1669665	https://www.inaturalist.org/observations/25049928	3	0	55.76636099	37.93757603	Balashikhinskiy rayon		Russia	Alliaria petiolata	3	Flowering
841	0.020546888	10159	22747118	4/20/19	2019	1519023	https://www.inaturalist.org/observations/22747118	4	0	46.21601906	6.135170236			Switzerland	Alliaria petiolata	3	Flowering
842	0.020582442	13917	24538046	5/4/19	2019	1719161	https://www.inaturalist.org/observations/24538046	2	0	40.86875967	-73.92629251	New York	New York	United States	Alliaria petiolata	4	Flowering
843	0.02060823	15263	25049779	5/13/19	2019	1746681	https://www.inaturalist.org/observations/25049779	2	0	55.74314011	12.46902712	Combined statistics		Denmark	Alliaria petiolata	4
844	0.020674089	26095	43062100	4/24/20	2020	2820384	https://www.inaturalist.org/observations/43062100	1	0	40.60185724	-74.3551613	Middlesex	New Jersey	United States	Alliaria petiolata	4
845	0.020686466	2511	5986556	4/27/17	2017	105431	https://www.inaturalist.org/observations/5986556	1	0	40.94602015	-73.71865092	Westchester	New York	United States	Alliaria petiolata	3	Flowering
846	0.02077011	23675	42456688	4/16/20	2020	2770311	https://www.inaturalist.org/observations/42456688	2	0	53.41870255	-2.330709478	Manchester	England	United Kingdom	Alliaria petiolata	3	Flowering
847	0.020825152	21389	41467895	4/5/20	2020	2714941	https://www.inaturalist.org/observations/41467895	1	0	40.7948172	-73.95949448	New York	New York	United States	Alliaria petiolata	1	Not_Flowering
848	0.020826307	5467	11755590	4/29/18	2018	495351	https://www.inaturalist.org/observations/11755590	1	0	43.39389038	-80.47805786	Regional Municipality of Waterloo		Canada	Alliaria petiolata	1	Not_Flowering
849	0.020842989	36003	46389671	5/18/20	2020	1786847	https://www.inaturalist.org/observations/46389671	2	0	45.07579617	-64.45529127	Kings		Canada	Alliaria petiolata	3	Flowering
850	0.020857397	27442	43412043	4/25/20	2020	2821890	https://www.inaturalist.org/observations/43412043	1	0	51.88689184	0.577494807	Essex	England	United Kingdom	Alliaria petiolata	3	Flowering
851	0.020883691	1632	18826354	6/13/16	2016	1309897	https://www.inaturalist.org/observations/18826354	2	0	41.10061362	-95.51814869	Mills	Iowa	United States	Alliaria petiolata	1	Not_Flowering
852	0.020888188	24364	42581702	4/19/20	2020	2770562	https://www.inaturalist.org/observations/42581702	2	0	48.63276042	15.63099243		Nieder√∂sterreich	Austria	Alliaria petiolata	3	Flowering
853	0.020894789	18227	33558603	9/25/19	2019	434266	https://www.inaturalist.org/observations/33558603	1	0	38.88284507	-77.15331557	Arlington	Virginia	United States	Alliaria petiolata	1	Not_Flowering
854	0.020906281	29035	43898717	4/27/20	2020	2861186	https://www.inaturalist.org/observations/43898717	2	0	55.05449317	9.449871435	Aabenraa	South Jutland	Denmark	Alliaria petiolata	3	Flowering
855	0.02093539	20737	41110643	3/31/20	2020	2696450	https://www.inaturalist.org/observations/41110643	3	0	40.27283276	-76.94649867	Cumberland	Pennsylvania	United States	Alliaria petiolata	1	Not_Flowering
856	0.020951354	33705	45516753	5/10/20	2020	2770419	https://www.inaturalist.org/observations/45516753	1	0	59.05986315	11.05868699	√Éstfold		Norway	Alliaria petiolata	4
857	0.020954396	4176	11143050	4/18/18	2018	224171	https://www.inaturalist.org/observations/11143050	2	0	39.08766667	-77.1252055	Montgomery	Maryland	United States	Alliaria petiolata	2	Not_Flowering
858	0.021021551	22728	42015088	4/12/20	2020	2016134	https://www.inaturalist.org/observations/42015088	2	0	51.82102225	9.374511797	Detmold	Nordrhein-Westfalen	Germany	Alliaria petiolata	2	Not_Flowering
859	0.021023964	35631	46217102	5/17/20	2020	1545405	https://www.inaturalist.org/observations/46217102	3	0	50.79464092	5.699133927	Li√®ge	Liege	Belgium	Alliaria petiolata	4
860	0.021040223	19481	39706785	3/6/20	2020	175837	https://www.inaturalist.org/observations/39706785	4	0	43.8026091	-72.24147378	Orange	Vermont	United States	Alliaria petiolata	1	Not_Flowering
861	0.021054253	8077	14418630	7/16/18	2018	1048246	https://www.inaturalist.org/observations/14418630	2	0	52.5691452	1.115842342	Norfolk	England	United Kingdom	Alliaria petiolata	1	Not_Flowering
862	0.021065042	26014	43044080	4/24/20	2020	2791797	https://www.inaturalist.org/observations/43044080	1	0	52.09634436	5.543735173	Scherpenzeel		Netherlands	Alliaria petiolata	4
863	0.021094557	7715	13160818	6/5/18	2018	462472	https://www.inaturalist.org/observations/13160818	1	0	43.13967442	-89.67342228	Dane	Wisconsin	United States	Alliaria petiolata	1	Not_Flowering
864	0.021097377	31320	44708612	5/3/20	2020	1704257	https://www.inaturalist.org/observations/44708612	1	0	51.17949316	0.392712341	Kent	England	United Kingdom	Alliaria petiolata	4
865	0.021100277	33955	45605561	5/11/20	2020	2634074	https://www.inaturalist.org/observations/45605561	2	0	51.87079553	39.58506817			Russia	Alliaria petiolata	3	Flowering
866	0.021126617	37530	47075442	5/23/20	2020	2984013	https://www.inaturalist.org/observations/47075442	2	0	60.265982	25.0236886			Finland	Alliaria petiolata	NA	Flowering	a
867	0.021205764	40670	53463885	7/16/20	2020	35078	https://www.inaturalist.org/observations/53463885	2	0	41.08971536	-74.272717	Passaic	New Jersey	United States	Alliaria petiolata	1	Not_Flowering
868	0.021302298	23079	42158319	4/14/20	2020	2249530	https://www.inaturalist.org/observations/42158319	2	0	50.17855151	8.66683281		Hessen	Germany	Alliaria petiolata	2	Not_Flowering
869	0.021336791	17257	26825952	6/11/19	2019	1836766	https://www.inaturalist.org/observations/26825952	1	0	43.54053812	-79.68713919	Peel		Canada	Alliaria petiolata	4
870	0.021337672	2670	6149564	5/3/17	2017	87766	https://www.inaturalist.org/observations/6149564	1	0	41.7261989	-93.6978264	Polk	Iowa	United States	Alliaria petiolata	3	Flowering
871	0.021388015	8750	21010973	3/6/19	2019	1215821	https://www.inaturalist.org/observations/21010973	2	0	41.73182137	-73.59916702	Dutchess	New York	United States	Alliaria petiolata	NA		d
872	0.02141108	35237	46080097	5/16/20	2020	2832936	https://www.inaturalist.org/observations/46080097	1	0	49.96953869	5.885799229			Luxembourg	Alliaria petiolata	4
873	0.021413253	12611	23915631	4/28/19	2019	17390	https://www.inaturalist.org/observations/23915631	2	0	40.50246945	-74.25183607	Richmond	New York	United States	Alliaria petiolata	3	Flowering
874	0.021414218	40287	51385804	6/27/20	2020	472970	https://www.inaturalist.org/observations/51385804	1	0	43.2523303	-79.9794601	Hamilton		Canada	Alliaria petiolata	1	Not_Flowering
875	0.02143633	4184	11326938	4/18/18	2018	806332	https://www.inaturalist.org/observations/11326938	2	0	39.29975645	-94.29123539	Clay	Missouri	United States	Alliaria petiolata	1	Not_Flowering
876	0.021466991	25761	42964097	4/23/20	2020	2133612	https://www.inaturalist.org/observations/42964097	2	0	51.4310275	-0.1491578	Wandsworth	England	United Kingdom	Alliaria petiolata	3	Flowering
877	0.021502879	36	47055627	5/16/06	2006	208120	https://www.inaturalist.org/observations/47055627	2	0	42.34426576	-71.09760401	Suffolk	Massachusetts	United States	Alliaria petiolata	1	Not_Flowering
878	0.021503515	12703	23878092	4/29/19	2019	353381	https://www.inaturalist.org/observations/23878092	2	0	51.4392	-0.330336667	Richmond upon Thames	England	United Kingdom	Alliaria petiolata	4
879	0.021542159	23304	42235544	4/15/20	2020	2749512	https://www.inaturalist.org/observations/42235544	2	0	49.99903796	14.46150441			Czechia	Alliaria petiolata	3	Flowering
880	0.021561004	2193	5756716	4/16/17	2017	349162	https://www.inaturalist.org/observations/5756716	2	0	39.08195661	-77.1116774	Montgomery	Maryland	United States	Alliaria petiolata	4
881	0.021562119	9926	22629311	4/17/19	2019	1093374	https://www.inaturalist.org/observations/22629311	1	0	40.00051931	-75.82974804	Chester	Pennsylvania	United States	Alliaria petiolata	3	Flowering
882	0.021568786	38686	47824971	5/30/20	2020	3034492	https://www.inaturalist.org/observations/47824971	2	0	54.3460509	10.1461723	Schleswig-Holstein	Schleswig-Holstein	Germany	Alliaria petiolata	4
883	0.021624781	22289	41890365	4/10/20	2020	1226913	https://www.inaturalist.org/observations/41890365	2	0	50.51924333	4.389398333	Charleroi	Hainaut	Belgium	Alliaria petiolata	1	Not_Flowering
884	0.021641125	12874	23952805	4/29/19	2019	1035166	https://www.inaturalist.org/observations/23952805	2	0	40.96305847	-81.57970428	Summit	Ohio	United States	Alliaria petiolata	3	Flowering
885	0.021686397	15156	25204936	5/11/19	2019	739114	https://www.inaturalist.org/observations/25204936	2	0	44.58406884	33.46108454	Haharins'kyi	Sevastopol'	Ukraine	Alliaria petiolata	3	Flowering
886	0.021714568	18771	36890703	12/23/19	2019	2501013	https://www.inaturalist.org/observations/36890703	2	0	41.32187676	-94.00338211	Madison	Iowa	United States	Alliaria petiolata	1	Not_Flowering
887	0.021748524	39274	48523533	6/5/20	2020	3116662	https://www.inaturalist.org/observations/48523533	1	0	55.84229667	37.37161333	Krasnogorskiy rayon		Russia	Alliaria petiolata	4
888	0.021764405	20109	40551851	3/22/20	2020	77516	https://www.inaturalist.org/observations/40551851	1	0	40.57036667	-74.76304722	Hunterdon	New Jersey	United States	Alliaria petiolata	1	Not_Flowering
889	0.021775603	14991	25502253	5/10/19	2019	963417	https://www.inaturalist.org/observations/25502253	1	0	41.93567222	-78.65365556	Mc Kean	Pennsylvania	United States	Alliaria petiolata	3	Flowering
890	0.021817869	11231	23222550	4/26/19	2019	1429929	https://www.inaturalist.org/observations/23222550	1	0	40.39415833	-90.1326	Fulton	Illinois	United States	Alliaria petiolata	3	Flowering
891	0.021846203	5147	11656045	4/28/18	2018	5365	https://www.inaturalist.org/observations/11656045	1	0	42.26595472	-70.85437733	Plymouth	Massachusetts	United States	Alliaria petiolata	2	Not_Flowering
892	0.021854414	5161	11658955	4/28/18	2018	867670	https://www.inaturalist.org/observations/11658955	2	0	39.15235874	-77.19148982	Montgomery	Maryland	United States	Alliaria petiolata	3	Flowering
893	0.021865826	2775	6151413	5/9/17	2017	466696	https://www.inaturalist.org/observations/6151413	1	0	38.95144314	-77.13623933	Fairfax	Virginia	United States	Alliaria petiolata	4
894	0.021922741	39551	49044771	6/9/20	2020	1155054	https://www.inaturalist.org/observations/49044771	1	0	55.65825503	51.85973536			Russia	Alliaria petiolata	3	Flowering
895	0.021946296	18718	36549488	12/10/19	2019	2266272	https://www.inaturalist.org/observations/36549488	1	0	40.91058336	-73.12750458	Suffolk	New York	United States	Alliaria petiolata	1	Not_Flowering
896	0.021961319	16414	25757676	5/25/19	2019	1700589	https://www.inaturalist.org/observations/25757676	2	0	45.53894109	-73.43808504	Champlain		Canada	Alliaria petiolata	4	Flowering
897	0.021991227	7508	12827433	5/26/18	2018	881228	https://www.inaturalist.org/observations/12827433	2	0	43.10868494	-76.21245778	Onondaga	New York	United States	Alliaria petiolata	4
898	0.021994033	9341	22253112	4/9/19	2019	641181	https://www.inaturalist.org/observations/22253112	1	0	40.0303945	-75.00627222	Philadelphia	Pennsylvania	United States	Alliaria petiolata	3	Flowering
899	0.021995104	3320	7556533	8/19/17	2017	505503	https://www.inaturalist.org/observations/7556533	1	0	42.29992871	-70.93191924	Plymouth	Massachusetts	United States	Alliaria petiolata	1	Not_Flowering
900	0.02200615	16853	26143120	5/31/19	2019	591606	https://www.inaturalist.org/observations/26143120	2	0	41.91836019	-74.03126428	Ulster	New York	United States	Alliaria petiolata	1	Not_Flowering
901	0.022025301	27489	43419586	4/25/20	2020	2754840	https://www.inaturalist.org/observations/43419586	2	0	37.31772431	-85.28141944	Taylor	Kentucky	United States	Alliaria petiolata	3	Flowering
902	0.02202978	26693	43275727	4/24/20	2020	2834614	https://www.inaturalist.org/observations/43275727	1	0	49.23070548	16.67816235			Czechia	Alliaria petiolata	3	Flowering
903	0.022038539	2872	6738835	5/13/17	2017	502041	http://inaturalist.ca/observations/6738835	3	0	43.56415038	-79.67304596	Peel		Canada	Alliaria petiolata	3	Flowering
904	0.022076958	33516	45471295	5/9/20	2020	1359804	https://www.inaturalist.org/observations/45471295	1	0	50.46038	9.91394667		Hessen	Germany	Alliaria petiolata	4
905	0.022095571	30812	44564099	5/2/20	2020	2870502	https://www.inaturalist.org/observations/44564099	1	0	55.86231711	12.45884041	Combined statistics		Denmark	Alliaria petiolata	4
906	0.022196827	13419	24276455	5/1/19	2019	1703343	https://www.inaturalist.org/observations/24276455	1	0	39.70494648	-79.00292577	Garrett	Maryland	United States	Alliaria petiolata	3	Flowering
907	0.022205414	33635	45487629	5/10/20	2020	2740036	https://www.inaturalist.org/observations/45487629	2	0	52.57051562	-2.121813744	West Midlands	England	United Kingdom	Alliaria petiolata	4
908	0.022241576	29029	43897780	4/27/20	2020	2792343	https://www.inaturalist.org/observations/43897780	3	0	52.78676247	-2.002136844	Staffordshire	England	United Kingdom	Alliaria petiolata	3	Flowering
909	0.022294514	31564	44782961	5/3/20	2020	2789284	https://www.inaturalist.org/observations/44782961	2	0	39.72556514	-75.58224737	New Castle	Delaware	United States	Alliaria petiolata	4
910	0.022294981	15639	25273863	5/17/19	2019	462472	https://www.inaturalist.org/observations/25273863	2	0	45.01398585	-92.75411942	St. Croix	Wisconsin	United States	Alliaria petiolata	1	Not_Flowering
911	0.022336668	19309	39174736	2/24/20	2020	2486543	https://www.inaturalist.org/observations/39174736	0	0	40.691925	-74.37205556	Union	New Jersey	United States	Alliaria petiolata	1	Not_Flowering
912	0.022346536	24357	42579931	4/19/20	2020	1633054	https://www.inaturalist.org/observations/42579931	1	0	50.08136179	14.34212507			Czechia	Alliaria petiolata	3	Flowering
913	0.022348124	36477	46583225	5/20/20	2020	1704191	https://www.inaturalist.org/observations/46583225	2	0	55.9567018	37.9540285	Ivanteevka		Russia	Alliaria petiolata	3	Flowering
914	0.022354325	15444	25176729	5/15/19	2019	736224	https://www.inaturalist.org/observations/25176729	1	0	56.707695	-3.750888333	Perthshire and Kinross	Scotland	United Kingdom	Alliaria petiolata	4
915	0.022382032	6159	12083924	5/2/18	2018	848171	https://www.inaturalist.org/observations/12083924	2	0	51.50512239	-2.6322024	Bristol	England	United Kingdom	Alliaria petiolata	4
916	0.022385666	22354	41897909	4/11/20	2020	1181150	https://www.inaturalist.org/observations/41897909	1	0	38.93798594	-77.09661602	District of Columbia	District of Columbia	United States	Alliaria petiolata	4
917	0.022447727	9548	22403744	4/13/19	2019	1570863	https://www.inaturalist.org/observations/22403744	1	0	49.4729228	5.976841837			Luxembourg	Alliaria petiolata	1	Not_Flowering
918	0.022594873	964	2850240	3/29/16	2016	77237	http://www.inaturalist.org/observations/2850240	3	0	40.50983524	-74.47448275	Middlesex	New Jersey	United States	Alliaria petiolata	NA		b
919	0.022656421	6726	12348060	5/11/18	2018	392527	https://www.inaturalist.org/observations/12348060	2	0	42.47369181	-70.90553536	Essex	Massachusetts	United States	Alliaria petiolata	3	Flowering
920	0.022657029	34379	45765049	5/13/20	2020	2634213	https://www.inaturalist.org/observations/45765049	1	0	52.0584897	39.7227968			Russia	Alliaria petiolata	3	Flowering
921	0.022679969	10896	23153843	4/25/19	2019	1068943	https://www.inaturalist.org/observations/23153843	2	0	41.64694595	44.70194626			Georgia	Alliaria petiolata	NA	Flowering	e
922	0.022695134	11992	23549441	4/27/19	2019	340222	https://www.inaturalist.org/observations/23549441	1	0	39.12963307	-96.43847177	Riley	Kansas	United States	Alliaria petiolata	4
923	0.022740622	28778	43815261	4/26/20	2020	17390	https://www.inaturalist.org/observations/43815261	1	0	40.74348889	-73.73912778	Queens	New York	United States	Alliaria petiolata	4
924	0.022750682	19756	40056661	3/15/20	2020	792319	https://www.inaturalist.org/observations/40056661	2	0	40.77896333	-73.97081667	New York	New York	United States	Alliaria petiolata	1	Not_Flowering
925	0.022758079	24018	42484630	4/18/20	2020	979811	https://www.inaturalist.org/observations/42484630	2	0	51.31040385	-0.598680452	Surrey	England	United Kingdom	Alliaria petiolata	1	Not_Flowering
926	0.022787888	26093	43061828	4/24/20	2020	1921423	https://www.inaturalist.org/observations/43061828	1	0	55.68940305	12.39038944	Combined statistics		Denmark	Alliaria petiolata	3	Flowering
927	0.022802464	19780	40097568	3/16/20	2020	1005173	https://www.inaturalist.org/observations/40097568	1	0	42.00804954	-87.78881055	Cook	Illinois	United States	Alliaria petiolata	1	Not_Flowering
928	0.02282148	2798	6166225	5/10/17	2017	476073	https://www.inaturalist.org/observations/6166225	3	0	43.84222412	-79.15222168	Durham		Canada	Alliaria petiolata	3	Flowering
929	0.02283001	1953	5543493	4/2/17	2017	339867	https://www.inaturalist.org/observations/5543493	4	0	42.36814653	-71.25978032	Middlesex	Massachusetts	United States	Alliaria petiolata	1	Not_Flowering
930	0.022837864	36498	46589843	5/20/20	2020	2655226	https://www.inaturalist.org/observations/46589843	2	0	55.39669646	10.40783916	Odense	Fyn	Denmark	Alliaria petiolata	4
931	0.02287077	4920	11599150	4/28/18	2018	908887	https://www.inaturalist.org/observations/11599150	2	0	39.98289535	-86.13002183	Hamilton	Indiana	United States	Alliaria petiolata	2	Not_Flowering
932	0.022898311	32351	45390744	5/5/20	2020	2486543	https://www.inaturalist.org/observations/45390744	1	0	40.74854414	-74.30304729	Essex	New Jersey	United States	Alliaria petiolata	3	Flowering
933	0.022941328	13255	24640989	4/29/19	2019	165078	https://www.inaturalist.org/observations/24640989	4	0	42.36854753	-71.25921946	Middlesex	Massachusetts	United States	Alliaria petiolata	3	Flowering
934	0.022942351	10894	23113489	4/25/19	2019	1646050	https://www.inaturalist.org/observations/23113489	1	0	53.6864148	10.01361966		Schleswig-Holstein	Germany	Alliaria petiolata	3	Flowering
935	0.023014445	2830	6185263	5/12/17	2017	322233	https://www.inaturalist.org/observations/6185263	2	0	39.08715973	-77.12801156	Montgomery	Maryland	United States	Alliaria petiolata	4
936	0.023026926	11213	23216084	4/26/19	2019	17390	https://www.inaturalist.org/observations/23216084	1	0	40.70469602	-73.85420127	Queens	New York	United States	Alliaria petiolata	2	Not_Flowering
937	0.02306106	27009	43318418	4/25/20	2020	2818780	https://www.inaturalist.org/observations/43318418	1	0	42.27838804	-89.36846168	Winnebago	Illinois	United States	Alliaria petiolata	2	Not_Flowering
938	0.023064163	15842	25393081	5/18/19	2019	350459	https://www.inaturalist.org/observations/25393081	1	0	53.27808481	-1.689241687	Derbyshire	England	United Kingdom	Alliaria petiolata	3	Flowering
939	0.023102056	9810	22558933	4/16/19	2019	1478550	https://www.inaturalist.org/observations/22558933	1	0	39.10958195	-77.37810541	Fairfax	Virginia	United States	Alliaria petiolata	3	Flowering
940	0.023104152	22311	41993986	4/10/20	2020	1980022	https://www.inaturalist.org/observations/41993986	1	0	43.59560333	1.47097833	Haute-Garonne		France	Alliaria petiolata	4
941	0.023141715	18140	32841862	9/16/19	2019	2265643	https://www.inaturalist.org/observations/32841862	1	0	40.80076785	-77.86836921	Centre	Pennsylvania	United States	Alliaria petiolata	1	Not_Flowering
942	0.023233337	35603	46205919	5/17/20	2020	2986161	https://www.inaturalist.org/observations/46205919	2	0	60.0694708	23.6776903			Finland	Alliaria petiolata	3	Flowering
943	0.023236859	38523	47679536	5/28/20	2020	2998751	https://www.inaturalist.org/observations/47679536	1	0	44.56181333	33.54667167	Lenins'kyi	Sevastopol'	Ukraine	Alliaria petiolata	3	Flowering
944	0.02323734	2904	6234345	5/15/17	2017	20600	https://www.inaturalist.org/observations/6234345	2	0	40.78037778	-73.97187778	New York	New York	United States	Alliaria petiolata	4	Flowering
945	0.023245978	40581	52733401	7/11/20	2020	3180354	https://www.inaturalist.org/observations/52733401	1	0	45.17426333	-85.548395	Leelanau	Michigan	United States	Alliaria petiolata	4
946	0.023277774	4903	11593525	4/28/18	2018	759691	https://www.inaturalist.org/observations/11593525	2	0	51.05581723	12.69172121		Sachsen	Germany	Alliaria petiolata	3	Flowering
947	0.023301495	37036	46844662	5/21/20	2020	3004019	https://www.inaturalist.org/observations/46844662	2	0	54.34222482	10.15035213	Schleswig-Holstein	Schleswig-Holstein	Germany	Alliaria petiolata	3	Flowering
948	0.023303344	8033	14206423	7/9/18	2018	783022	https://www.inaturalist.org/observations/14206423	2	0	55.93724395	-3.149937094	Edinburgh	Scotland	United Kingdom	Alliaria petiolata	1	Not_Flowering
949	0.023331558	25581	42989233	4/22/20	2020	2378418	https://www.inaturalist.org/observations/42989233	3	0	51.4479	-0.30095833	Richmond upon Thames	England	United Kingdom	Alliaria petiolata	3	Flowering
950	0.02333683	24263	42560026	4/19/20	2020	849245	https://www.inaturalist.org/observations/42560026	2	0	52.1125008	-2.68837212	Herefordshire	England	United Kingdom	Alliaria petiolata	3	Flowering
951	0.023507177	11287	23251407	4/26/19	2019	1677634	https://www.inaturalist.org/observations/23251407	1	0	40.84724615	-89.60126104	Peoria	Illinois	United States	Alliaria petiolata	3	Flowering
952	0.023520981	31968	44921581	5/4/20	2020	2894491	https://www.inaturalist.org/observations/44921581	2	0	38.74972688	-77.22361884	Fairfax	Virginia	United States	Alliaria petiolata	4
953	0.023579809	7359	12716835	5/22/18	2018	966530	https://www.inaturalist.org/observations/12716835	2	0	44.98189153	-93.43277366	Hennepin	Minnesota	United States	Alliaria petiolata	4	Flowering
954	0.023586132	39512	48957251	6/8/20	2020	2486543	https://www.inaturalist.org/observations/48957251	1	0	40.76129825	-74.5416185	Morris	New Jersey	United States	Alliaria petiolata	4
955	0.023618586	11996	23560142	4/27/19	2019	1540114	https://www.inaturalist.org/observations/23560142	1	0	39.15194481	-77.24889147	Montgomery	Maryland	United States	Alliaria petiolata	4
956	0.023620432	14561	24751138	5/7/19	2019	1712692	https://www.inaturalist.org/observations/24751138	1	0	41.72740407	-73.93275969	Dutchess	New York	United States	Alliaria petiolata	4	Flowering
957	0.023661652	26837	52451716	4/24/20	2020	1455972	https://www.inaturalist.org/observations/52451716	1	0	50.47333	4.326858333	Charleroi	Hainaut	Belgium	Alliaria petiolata	3	Flowering
958	0.023709367	407	648352	4/28/14	2014	4859	http://www.inaturalist.org/observations/648352	2	0	55.722411	12.502858	Combined statistics		Denmark	Alliaria petiolata	3	Flowering
959	0.023777583	15337	25131114	5/14/19	2019	1748173	https://www.inaturalist.org/observations/25131114	3	1	40.0934195	-74.857995	Bucks	Pennsylvania	United States	Alliaria petiolata	1	Not_Flowering
960	0.023813204	17862	29928826	7/30/19	2019	462472	https://www.inaturalist.org/observations/29928826	1	0	45.02367958	-92.75490825	St. Croix	Wisconsin	United States	Alliaria petiolata	1	Not_Flowering
961	0.023863914	795	49061637	5/25/15	2015	280729	https://www.inaturalist.org/observations/49061637	3	0	48.1092285	11.2899694	Oberbayern	Bayern	Germany	Alliaria petiolata	4
962	0.023870523	36822	46708784	5/21/20	2020	2745191	https://www.inaturalist.org/observations/46708784	1	0	43.700745	-79.41341333	Toronto		Canada	Alliaria petiolata	3	Flowering
963	0.023885791	3113	6495764	6/4/17	2017	323982	https://www.inaturalist.org/observations/6495764	1	0	42.24698197	-83.72640104	Washtenaw	Michigan	United States	Alliaria petiolata	4
964	0.023902082	36534	46603205	5/20/20	2020	2105481	https://www.inaturalist.org/observations/46603205	1	0	44.33743855	-79.86921316	Simcoe		Canada	Alliaria petiolata	3	Flowering
965	0.023919653	32560	45099353	5/6/20	2020	1166879	https://www.inaturalist.org/observations/45099353	2	0	42.05090893	-73.90611534	Dutchess	New York	United States	Alliaria petiolata	3	Flowering
966	0.023974029	14234	24688482	5/6/19	2019	480579	https://www.inaturalist.org/observations/24688482	1	0	40.90111167	-73.89373833	Bronx	New York	United States	Alliaria petiolata	3	Flowering
967	0.024004233	22957	42099052	4/13/20	2020	2703113	https://www.inaturalist.org/observations/42099052	2	0	51.67171825	-4.117043868	Carmarthenshire	Wales	United Kingdom	Alliaria petiolata	3	Flowering
968	0.024036952	14594	24763099	5/7/19	2019	50920	https://www.inaturalist.org/observations/24763099	1	0	40.79083726	-73.92863777	New York	New York	United States	Alliaria petiolata	4
969	0.024053382	23398	42264253	4/15/20	2020	2512202	https://www.inaturalist.org/observations/42264253	1	0	38.76727087	-77.12009425	Fairfax	Virginia	United States	Alliaria petiolata	3	Flowering
970	0.024054872	21533	41530217	4/6/20	2020	2719985	https://www.inaturalist.org/observations/41530217	1	0	40.09173977	-75.21597723	Montgomery	Pennsylvania	United States	Alliaria petiolata	2	Not_Flowering
971	0.024057792	26534	43184738	4/24/20	2020	913847	https://www.inaturalist.org/observations/43184738	1	0	40.0939464	-75.0700579	Montgomery	Pennsylvania	United States	Alliaria petiolata	3	Flowering
972	0.02414641	22247	41853433	4/10/20	2020	286991	https://www.inaturalist.org/observations/41853433	1	0	38.86854475	-77.40467403	Fairfax	Virginia	United States	Alliaria petiolata	3	Flowering
973	0.02415428	7082	12543910	5/17/18	2018	470207	https://www.inaturalist.org/observations/12543910	1	0	36.01141439	-78.90211708	Durham	North Carolina	United States	Alliaria petiolata	1	Not_Flowering
974	0.024180147	30576	44489602	5/1/20	2020	1654347	https://www.inaturalist.org/observations/44489602	1	0	39.22382269	-77.66979829	Loudoun	Virginia	United States	Alliaria petiolata	4
975	0.024225363	33360	45370208	5/9/20	2020	2903794	https://www.inaturalist.org/observations/45370208	2	0	51.42809923	-0.353654043	Richmond upon Thames	England	United Kingdom	Alliaria petiolata	4	Flowering
976	0.024249881	12444	23730006	4/28/19	2019	1547938	https://www.inaturalist.org/observations/23730006	1	0	40.75650374	-81.45183399	Stark	Ohio	United States	Alliaria petiolata	4	Flowering
977	0.024282407	9117	22137152	4/5/19	2019	1586435	https://www.inaturalist.org/observations/22137152	3	0	50.96937975	11.33143608	Th√ºringen	Th√ºringen	Germany	Alliaria petiolata	2	Not_Flowering
978	0.024284593	35381	46132702	5/16/20	2020	2979304	https://www.inaturalist.org/observations/46132702	2	0	40.94240642	-74.46509843	Morris	New Jersey	United States	Alliaria petiolata	NA	Flowering	a
979	0.024304829	4626	11489549	4/27/18	2018	909135	https://www.inaturalist.org/observations/11489549	3	0	38.94883928	-90.19492953	Madison	Illinois	United States	Alliaria petiolata	2	Not_Flowering
980	0.024396485	17844	29695848	7/28/19	2019	2057598	https://www.inaturalist.org/observations/29695848	2	0	51.2456537	7.140206		Nordrhein-Westfalen	Germany	Alliaria petiolata	1	Not_Flowering
981	0.024496573	26527	43182276	4/24/20	2020	2828972	https://www.inaturalist.org/observations/43182276	2	0	40.60270658	-80.06097917	Allegheny	Pennsylvania	United States	Alliaria petiolata	3	Flowering
982	0.024544462	26407	43152216	4/24/20	2020	177231	https://www.inaturalist.org/observations/43152216	1	0	42.47337716	-70.90627411	Essex	Massachusetts	United States	Alliaria petiolata	3	Flowering
983	0.024561946	22103	41807316	4/9/20	2020	96624	https://www.inaturalist.org/observations/41807316	2	0	45.16407269	8.1961395			Italy	Alliaria petiolata	4
984	0.024562078	7264	12719354	5/20/18	2018	462472	https://www.inaturalist.org/observations/12719354	1	0	44.02752345	-91.48477527	Trempealeau	Wisconsin	United States	Alliaria petiolata	NA	Flowering	a
985	0.024615272	29871	44195920	4/28/20	2020	1872447	https://www.inaturalist.org/observations/44195920	1	0	42.44291676	-78.92187956	Cattaraugus	New York	United States	Alliaria petiolata	2	Not_Flowering
986	0.024634976	9257	22184261	4/7/19	2019	725071	https://www.inaturalist.org/observations/22184261	1	0	43.43386992	40.52955689		Abkhazia	Georgia	Alliaria petiolata	1	Not_Flowering
987	0.024640427	6965	12476158	5/15/18	2018	960079	https://www.inaturalist.org/observations/12476158	1	0	48.01036727	11.4145407	Oberbayern	Bayern	Germany	Alliaria petiolata	4
988	0.024646606	30423	44584597	4/30/20	2020	469795	https://www.inaturalist.org/observations/44584597	1	0	43.57390616	-80.71789032	Regional Municipality of Waterloo		Canada	Alliaria petiolata	NA		e
989	0.024700086	25472	42886075	4/22/20	2020	815614	https://www.inaturalist.org/observations/42886075	1	0	39.19137551	-77.29021336	Montgomery	Maryland	United States	Alliaria petiolata	3	Flowering
990	0.024702981	9683	22478364	4/14/19	2019	1412055	https://www.inaturalist.org/observations/22478364	2	0	39.40441735	-76.51742455	Baltimore	Maryland	United States	Alliaria petiolata	2	Not_Flowering
991	0.024711702	14078	24632176	5/5/19	2019	35078	https://www.inaturalist.org/observations/24632176	2	0	40.65834035	-74.48045193	Somerset	New Jersey	United States	Alliaria petiolata	3	Flowering
992	0.024727266	9590	22424896	4/13/19	2019	498307	https://www.inaturalist.org/observations/22424896	1	0	42.96046074	1.088046079	Ari√®ge		France	Alliaria petiolata	4
993	0.02477264	17792	29503936	7/20/19	2019	1005840	https://www.inaturalist.org/observations/29503936	4	0	50.600786	8.788058		Hessen	Germany	Alliaria petiolata	1	Not_Flowering
994	0.024780303	30770	44781518	5/1/20	2020	931985	https://www.inaturalist.org/observations/44781518	1	0	48.49076516	-123.405568	Capital		Canada	Alliaria petiolata	3	Flowering
995	0.024786414	17870	29931825	7/31/19	2019	1137676	https://www.inaturalist.org/observations/29931825	1	0	45.43222	-75.272505	Prescott and Russell		Canada	Alliaria petiolata	4
996	0.024786813	28515	43678598	4/26/20	2020	2826782	https://www.inaturalist.org/observations/43678598	1	0	49.79701958	5.950539519			Luxembourg	Alliaria petiolata	3	Flowering
997	0.024899716	27450	43413677	4/25/20	2020	461935	https://www.inaturalist.org/observations/43413677	1	0	40.47934672	-79.69721872	Westmoreland	Pennsylvania	United States	Alliaria petiolata	2	Not_Flowering
998	0.024901459	6691	12338089	5/10/18	2018	583685	https://www.inaturalist.org/observations/12338089	1	0	42.97256649	-78.7485449	Erie	New York	United States	Alliaria petiolata	3	Flowering
999	0.024929005	25962	44139420	4/23/20	2020	2831262	https://www.inaturalist.org/observations/44139420	2	0	39.20617	-84.338775	Hamilton	Ohio	United States	Alliaria petiolata	4
1000	0.024964565	4610	11485531	4/27/18	2018	761401	https://www.inaturalist.org/observations/11485531	2	0	40.51857712	-79.8953345	Allegheny	Pennsylvania	United States	Alliaria petiolata	3	Flowering
1001	0.025001479	16987	26369899	6/2/19	2019	462472	https://www.inaturalist.org/observations/26369899	1	0	43.67456407	-90.02136542	Juneau	Wisconsin	United States	Alliaria petiolata	4
1002	0.025005338	22389	41911296	4/11/20	2020	2705313	https://www.inaturalist.org/observations/41911296	2	0	40.28955	-74.01557222	Monmouth	New Jersey	United States	Alliaria petiolata	2	Not_Flowering
1003	0.025029285	5684	11839264	4/29/18	2018	2370	https://www.inaturalist.org/observations/11839264	1	0	40.53627	-79.78493667	Allegheny	Pennsylvania	United States	Alliaria petiolata	2	Not_Flowering
1004	0.025129837	19908	40253148	3/19/20	2020	2486543	https://www.inaturalist.org/observations/40253148	1	0	40.914307	-74.616416	Morris	New Jersey	United States	Alliaria petiolata	1	Not_Flowering
1005	0.025157186	12338	23678993	4/28/19	2019	1687301	https://www.inaturalist.org/observations/23678993	1	0	42.27397248	-71.29383976	Norfolk	Massachusetts	United States	Alliaria petiolata	2	Not_Flowering
1006	0.025181264	29051	43902007	4/27/20	2020	2541975	https://www.inaturalist.org/observations/43902007	2	0	49.2488778	16.6204847	Brno		Czechia	Alliaria petiolata	3	Flowering
1007	0.025193923	36189	46465685	5/19/20	2020	2985945	https://www.inaturalist.org/observations/46465685	1	0	59.25013289	18.12099556	Stockholm		Sweden	Alliaria petiolata	4
1008	0.025240901	38405	47593847	5/27/20	2020	2777245	https://www.inaturalist.org/observations/47593847	2	0	44.0300287	-92.4301679	Olmsted	Minnesota	United States	Alliaria petiolata	1	Not_Flowering
1009	0.025257473	25589	43013237	4/22/20	2020	472970	https://www.inaturalist.org/observations/43013237	2	0	43.2453963	-79.897317	Hamilton		Canada	Alliaria petiolata	1	Not_Flowering
1010	0.025270685	22315	42073531	4/10/20	2020	1679892	https://www.inaturalist.org/observations/42073531	2	0	50.01617158	14.42226664			Czechia	Alliaria petiolata	2	Not_Flowering
1011	0.025276213	5541	11776652	4/29/18	2018	880110	https://www.inaturalist.org/observations/11776652	2	0	39.97758068	-76.49777256	York	Pennsylvania	United States	Alliaria petiolata	3	Flowering
1012	0.025276857	28766	43811025	4/26/20	2020	2728945	https://www.inaturalist.org/observations/43811025	2	0	40.51914182	-79.8997102	Allegheny	Pennsylvania	United States	Alliaria petiolata	3	Flowering
1013	0.025284428	16920	26245250	6/1/19	2019	1815653	https://www.inaturalist.org/observations/26245250	1	0	45.59959854	-73.94779763	Communaut√©-Urbaine-de-Montr√©al		Canada	Alliaria petiolata	4
1014	0.025354319	28707	43765502	4/26/20	2020	2427564	https://www.inaturalist.org/observations/43765502	1	0	38.79362175	-104.8544087	El Paso	Colorado	United States	Alliaria petiolata	1	Not_Flowering
1015	0.025372954	6342	12180752	5/5/18	2018	8882	https://www.inaturalist.org/observations/12180752	1	0	42.14429671	-88.0818199	Cook	Illinois	United States	Alliaria petiolata	NA		b
1016	0.025384524	37527	47066441	5/23/20	2020	3038440	https://www.inaturalist.org/observations/47066441	2	0	42.22015465	-74.38562636	Greene	New York	United States	Alliaria petiolata	3	Flowering
1017	0.025401439	10526	22908353	4/22/19	2019	1649603	https://www.inaturalist.org/observations/22908353	3	0	39.2823017	-86.29340927	Brown	Indiana	United States	Alliaria petiolata	3	Flowering
1018	0.025406354	40245	51014054	6/26/20	2020	1036882	https://www.inaturalist.org/observations/51014054	1	0	40.71988391	-74.55487045	Somerset	New Jersey	United States	Alliaria petiolata	1	Not_Flowering
1019	0.025421225	26608	43215287	4/24/20	2020	2473006	https://www.inaturalist.org/observations/43215287	1	0	42.27623172	-87.94030723	Lake	Illinois	United States	Alliaria petiolata	2	Not_Flowering
1020	0.025454356	27796	43509903	4/25/20	2020	1204698	https://www.inaturalist.org/observations/43509903	2	0	43.81350833	-79.31093667	Toronto		Canada	Alliaria petiolata	2	Not_Flowering
1021	0.025488068	31400	44731841	5/3/20	2020	2356931	https://www.inaturalist.org/observations/44731841	1	0	42.35485	-83.08916383	Wayne	Michigan	United States	Alliaria petiolata	3	Flowering
1022	0.025505391	34869	45920556	5/14/20	2020	2144468	https://www.inaturalist.org/observations/45920556	1	0	39.77428239	-105.1204949	Jefferson	Colorado	United States	Alliaria petiolata	4
1023	0.025524754	3334	19704701	8/30/17	2017	464266	https://www.inaturalist.org/observations/19704701	2	0	44.11914705	-80.11293515	Dufferin		Canada	Alliaria petiolata	1	Not_Flowering
1024	0.025539117	26040	43049437	4/24/20	2020	1429712	https://www.inaturalist.org/observations/43049437	1	0	51.17608245	4.462506432	Antwerpen	Antwerp	Belgium	Alliaria petiolata	4
1025	0.025541923	14700	24804754	5/8/19	2019	859600	https://www.inaturalist.org/observations/24804754	3	0	42.7593	-73.496345	Rensselaer	New York	United States	Alliaria petiolata	2	Not_Flowering
1026	0.025572504	35060	45995550	5/15/20	2020	1424397	https://www.inaturalist.org/observations/45995550	1	0	55.59779896	37.31975901	Western	Moscow City	Russia	Alliaria petiolata	3	Flowering
1027	0.025597668	22215	41835262	4/10/20	2020	2735487	https://www.inaturalist.org/observations/41835262	4	0	48.70867572	9.110315947		Baden-W√ºrttemberg	Germany	Alliaria petiolata	3	Flowering
1028	0.025622364	33834	45811059	5/10/20	2020	1717978	https://www.inaturalist.org/observations/45811059	2	0	54.71305556	25.20277778	Vilniaus		Lithuania	Alliaria petiolata	3	Flowering
1029	0.025631708	4646	11493871	4/27/18	2018	651180	https://www.inaturalist.org/observations/11493871	2	0	38.75488597	-77.45298682	Manassas	Virginia	United States	Alliaria petiolata	3	Flowering
1030	0.025668282	36336	46522234	5/19/20	2020	1542827	https://www.inaturalist.org/observations/46522234	1	0	43.79843553	-73.0895355	Rutland	Vermont	United States	Alliaria petiolata	4	Flowering
1031	0.025693688	14584	24760563	5/7/19	2019	50920	https://www.inaturalist.org/observations/24760563	1	0	40.78622826	-73.93513181	New York	New York	United States	Alliaria petiolata	3	Flowering
1032	0.02572425	8537	18815915	12/3/18	2018	349162	https://www.inaturalist.org/observations/18815915	1	0	39.00371541	-77.06782085	Montgomery	Maryland	United States	Alliaria petiolata	1	Not_Flowering
1033	0.025767921	25451	42881315	4/22/20	2020	2805741	https://www.inaturalist.org/observations/42881315	1	0	42.21004237	-72.67618312	Hampden	Massachusetts	United States	Alliaria petiolata	1	Not_Flowering
1034	0.025781602	18755	36770832	12/18/19	2019	2313215	https://www.inaturalist.org/observations/36770832	3	0	41.6663509	-93.71999691	Polk	Iowa	United States	Alliaria petiolata	1	Not_Flowering
1035	0.025823981	9144	22099974	4/6/19	2019	754097	https://www.inaturalist.org/observations/22099974	2	0	40.578095	-74.11798883	Richmond	New York	United States	Alliaria petiolata	1	Not_Flowering
1036	0.025827951	30695	44528516	5/1/20	2020	1087855	https://www.inaturalist.org/observations/44528516	3	0	42.39146799	-71.19686799	Middlesex	Massachusetts	United States	Alliaria petiolata	3	Flowering
1037	0.025832893	38974	48145944	6/1/20	2020	2151659	https://www.inaturalist.org/observations/48145944	1	0	44.06465404	-79.29979074	York		Canada	Alliaria petiolata	3	Flowering
1038	0.025841547	34121	45677129	5/12/20	2020	1068381	https://www.inaturalist.org/observations/45677129	1	0	42.08304167	-78.80423611	Cattaraugus	New York	United States	Alliaria petiolata	3	Flowering
1039	0.025885137	23389	42261973	4/15/20	2020	2607378	https://www.inaturalist.org/observations/42261973	2	0	42.05458333	-71.02033883	Plymouth	Massachusetts	United States	Alliaria petiolata	1	Not_Flowering
1040	0.025895496	26226	43092822	4/24/20	2020	1554968	https://www.inaturalist.org/observations/43092822	1	0	42.35401501	-71.38937054	Middlesex	Massachusetts	United States	Alliaria petiolata	2	Not_Flowering
1041	0.025897682	1981	5568758	4/4/17	2017	408630	https://www.inaturalist.org/observations/5568758	2	0	40.29212848	-74.72814311	Mercer	New Jersey	United States	Alliaria petiolata	1	Not_Flowering
1042	0.025930769	15543	25230187	5/16/19	2019	292555	https://www.inaturalist.org/observations/25230187	1	0	38.12687238	-85.52148753	Jefferson	Kentucky	United States	Alliaria petiolata	4
1043	0.025946367	38162	47413565	5/26/20	2020	3048491	https://www.inaturalist.org/observations/47413565	2	0	51.66571345	-2.908548364	Monmouthshire	Wales	United Kingdom	Alliaria petiolata	1	Not_Flowering
1044	0.025948464	12454	23733582	4/28/19	2019	20600	https://www.inaturalist.org/observations/23733582	3	0	40.85828811	-73.80275331	Bronx	New York	United States	Alliaria petiolata	3	Flowering
1045	0.025973798	13485	24303301	5/1/19	2019	1705748	https://www.inaturalist.org/observations/24303301	2	0	40.95267124	-74.089517	Bergen	New Jersey	United States	Alliaria petiolata	3	Flowering
1046	0.025978985	39880	50059123	6/15/20	2020	2956496	https://www.inaturalist.org/observations/50059123	1	0	54.29428231	37.39915587			Russia	Alliaria petiolata	4
1047	0.026014954	20110	40552085	3/22/20	2020	1022841	https://www.inaturalist.org/observations/40552085	2	0	43.47576308	-80.51195484	Regional Municipality of Waterloo		Canada	Alliaria petiolata	1	Not_Flowering
1048	0.02608997	18523	35411855	11/7/19	2019	2424826	https://www.inaturalist.org/observations/35411855	2	0	42.48128935	-71.50238819	Middlesex	Massachusetts	United States	Alliaria petiolata	1	Not_Flowering
1049	0.026110203	447	689151	5/8/14	2014	2370	http://www.inaturalist.org/observations/689151	2	0	41.32271806	-80.02350139	Mercer	Pennsylvania	United States	Alliaria petiolata	3	Flowering
1050	0.026165393	23115	42171705	4/14/20	2020	1206121	https://www.inaturalist.org/observations/42171705	1	0	39.3599153	-76.7043305	Baltimore City, MD	Maryland	United States	Alliaria petiolata	3	Flowering
1051	0.026193131	14701	24805369	5/8/19	2019	911635	https://www.inaturalist.org/observations/24805369	2	0	40.89738592	-73.91575595	Bronx	New York	United States	Alliaria petiolata	4	Flowering
1052	0.026196916	16866	26166704	5/31/19	2019	1718237	https://www.inaturalist.org/observations/26166704	1	0	42.72271622	11.53292017			Italy	Alliaria petiolata	4
1053	0.026213536	30710	44535508	5/1/20	2020	572980	https://www.inaturalist.org/observations/44535508	2	0	40.893105	-74.00775833	Bergen	New Jersey	United States	Alliaria petiolata	4	Flowering
1054	0.026225037	33205	45299430	5/8/20	2020	2922368	https://www.inaturalist.org/observations/45299430	1	0	40.66128915	-74.62427728	Somerset	New Jersey	United States	Alliaria petiolata	4
1055	0.026226297	2333	5878170	4/20/17	2017	164735	https://www.inaturalist.org/observations/5878170	2	0	39.05219169	-77.03324183	Montgomery	Maryland	United States	Alliaria petiolata	4
1056	0.02623444	7857	20205119	6/16/18	2018	35078	https://www.inaturalist.org/observations/20205119	3	0	40.80568494	-74.23765992	Essex	New Jersey	United States	Alliaria petiolata	1	Not_Flowering
1057	0.0262554	36026	46399259	5/18/20	2020	1386126	https://www.inaturalist.org/observations/46399259	1	0	42.30374074	-85.53980241	Kalamazoo	Michigan	United States	Alliaria petiolata	4	Flowering
1058	0.026269043	16357	25720611	5/24/19	2019	533332	https://www.inaturalist.org/observations/25720611	1	0	45.08396912	-64.36664581	Kings		Canada	Alliaria petiolata	2	Not_Flowering
1059	0.026314905	23225	42270400	4/14/20	2020	899569	https://www.inaturalist.org/observations/42270400	1	0	36.44465887	-84.04870299	Campbell	Tennessee	United States	Alliaria petiolata	4	Flowering
1060	0.026378617	12095	24782332	4/27/19	2019	1597172	https://www.inaturalist.org/observations/24782332	2	0	39.29531181	-76.77831683	Baltimore	Maryland	United States	Alliaria petiolata	4	Flowering
1061	0.026380094	33839	45880139	5/10/20	2020	462472	https://www.inaturalist.org/observations/45880139	1	0	43.1146427	-90.89668258	Crawford	Wisconsin	United States	Alliaria petiolata	NA		b
1062	0.026398014	13208	24186960	4/29/19	2019	462472	https://www.inaturalist.org/observations/24186960	1	0	43.71526108	-90.98494565	Vernon	Wisconsin	United States	Alliaria petiolata	1	Not_Flowering
1063	0.026413363	19088	38269487	2/3/20	2020	2510750	https://www.inaturalist.org/observations/38269487	1	0	41.44757958	-72.70346277	Middlesex	Connecticut	United States	Alliaria petiolata	1	Not_Flowering
1064	0.026416082	26615	43218915	4/24/20	2020	977195	https://www.inaturalist.org/observations/43218915	1	0	40.62224444	-80.00460833	Allegheny	Pennsylvania	United States	Alliaria petiolata	3	Flowering
1065	0.02652716	25509	42897075	4/22/20	2020	2809904	https://www.inaturalist.org/observations/42897075	1	0	39.32126517	-76.61500446	Baltimore City, MD	Maryland	United States	Alliaria petiolata	4
1066	0.026594261	39160	48346385	6/3/20	2020	2148280	https://www.inaturalist.org/observations/48346385	1	0	40.51885333	-74.22609667	Richmond	New York	United States	Alliaria petiolata	1	Not_Flowering
1067	0.026601936	24269	42561886	4/19/20	2020	2670870	https://www.inaturalist.org/observations/42561886	1	0	38.73665003	-77.75323581	Fauquier	Virginia	United States	Alliaria petiolata	3	Flowering
1068	0.026647772	39971	50072642	6/18/20	2020	3199751	https://www.inaturalist.org/observations/50072642	2	0	39.19182106	-84.31651723	Hamilton	Ohio	United States	Alliaria petiolata	1	Not_Flowering
1069	0.026687644	29093	43916185	4/27/20	2020	1803827	https://www.inaturalist.org/observations/43916185	1	0	52.1008333	5.6852778	Ede		Netherlands	Alliaria petiolata	4
1070	0.026699855	4716	11517364	4/27/18	2018	17932	https://www.inaturalist.org/observations/11517364	1	0	39.03925283	-76.930655	Prince George's	Maryland	United States	Alliaria petiolata	3	Flowering
1071	0.026702747	22156	41815689	4/10/20	2020	1348866	https://www.inaturalist.org/observations/41815689	2	0	48.19273744	16.14334583		Nieder√∂sterreich	Austria	Alliaria petiolata	3	Flowering
1072	0.026709945	36559	46611049	5/20/20	2020	1491148	https://www.inaturalist.org/observations/46611049	1	0	40.21726455	-74.83038088	Bucks	Pennsylvania	United States	Alliaria petiolata	4
1073	0.026716738	20637	41046807	3/30/20	2020	2390848	https://www.inaturalist.org/observations/41046807	2	0	44.0004584	4.9505123	Vaucluse	Provence-Alpes-C√¥te-d'Azur	France	Alliaria petiolata	3	Flowering
1074	0.026761594	28663	43742118	4/26/20	2020	2853760	https://www.inaturalist.org/observations/43742118	3	0	45.34219979	-75.64205149	Ottawa		Canada	Alliaria petiolata	1	Not_Flowering
1075	0.026777373	12577	23810773	4/28/19	2019	20600	https://www.inaturalist.org/observations/23810773	2	0	40.87108259	-73.80482934	Bronx	New York	United States	Alliaria petiolata	3	Flowering
1076	0.026828274	36967	46773093	5/21/20	2020	572980	https://www.inaturalist.org/observations/46773093	1	0	40.89320833	-74.00781945	Bergen	New Jersey	United States	Alliaria petiolata	4
1077	0.026862151	14478	24743704	5/7/19	2019	1703738	https://www.inaturalist.org/observations/24743704	1	0	40.89255638	-73.21190152	Suffolk	New York	United States	Alliaria petiolata	3	Flowering
1078	0.026863443	21428	41480081	4/5/20	2020	104937	https://www.inaturalist.org/observations/41480081	3	0	42.291825	-71.12524444	Suffolk	Massachusetts	United States	Alliaria petiolata	1	Not_Flowering
1079	0.026914353	24151	42537523	4/18/20	2020	2512202	https://www.inaturalist.org/observations/42537523	1	0	38.77465667	-77.13946333	Fairfax	Virginia	United States	Alliaria petiolata	4
1080	0.026935875	10921	23096393	4/26/19	2019	735976	https://www.inaturalist.org/observations/23096393	2	0	39.66940333	-76.71407167	Baltimore	Maryland	United States	Alliaria petiolata	3	Flowering
1081	0.026974851	15515	25212086	5/16/19	2019	1721768	https://www.inaturalist.org/observations/25212086	2	0	56.38800283	-3.415924158	Perthshire and Kinross	Scotland	United Kingdom	Alliaria petiolata	4
1082	0.026996273	34513	45800483	5/13/20	2020	2252427	https://www.inaturalist.org/observations/45800483	1	0	42.7806204	-83.0638227	Macomb	Michigan	United States	Alliaria petiolata	4
1083	0.027085984	195	70542	4/25/12	2012	5398	http://www.inaturalist.org/observations/70542	1	0	41.13618812	-81.52836644	Summit	Ohio	United States	Alliaria petiolata	4
1084	0.027113003	21377	41466339	4/5/20	2020	2667316	https://www.inaturalist.org/observations/41466339	2	0	39.258877	-76.85297167	Howard	Maryland	United States	Alliaria petiolata	3	Flowering
1085	0.027128827	22312	41997932	4/10/20	2020	990742	https://www.inaturalist.org/observations/41997932	1	0	46.21496479	5.948127873	Ain		France	Alliaria petiolata	3	Flowering
1086	0.027139855	20390	40831243	3/27/20	2020	2676207	https://www.inaturalist.org/observations/40831243	2	0	41.0158916	-73.8579071	Westchester	New York	United States	Alliaria petiolata	1	Not_Flowering
1087	0.027187018	27904	43618457	4/25/20	2020	1726843	https://www.inaturalist.org/observations/43618457	1	0	53.47162668	49.3667545			Russia	Alliaria petiolata	2	Not_Flowering
1088	0.027204263	17315	26924631	6/13/19	2019	462472	https://www.inaturalist.org/observations/26924631	1	0	45.02302247	-92.75159183	St. Croix	Wisconsin	United States	Alliaria petiolata	1	Not_Flowering
1089	0.027230554	10792	23230063	4/24/19	2019	459241	https://www.inaturalist.org/observations/23230063	2	0	40.326905	-74.23967833	Monmouth	New Jersey	United States	Alliaria petiolata	3	Flowering
1090	0.027231731	2111	5693934	4/14/17	2017	341951	https://www.inaturalist.org/observations/5693934	2	0	39.003311	-77.067332	Montgomery	Maryland	United States	Alliaria petiolata	3	Flowering
1091	0.027233316	32629	45121542	5/6/20	2020	1063234	https://www.inaturalist.org/observations/45121542	1	0	42.23499281	-89.60522889	Stephenson	Illinois	United States	Alliaria petiolata	3	Flowering
1092	0.02724046	23777	42390627	4/17/20	2020	2743036	https://www.inaturalist.org/observations/42390627	1	0	59.8609507	10.8204606	Oslo		Norway	Alliaria petiolata	1	Not_Flowering
1093	0.027280235	34820	45905837	5/14/20	2020	208120	https://www.inaturalist.org/observations/45905837	1	0	42.30324744	-71.08758196	Suffolk	Massachusetts	United States	Alliaria petiolata	4
1094	0.027286926	2330	5875692	4/20/17	2017	245590	https://www.inaturalist.org/observations/5875692	1	0						Alliaria petiolata	3	Flowering
1095	0.027298262	8925	21697532	3/27/19	2019	469795	https://www.inaturalist.org/observations/21697532	1	0	43.51686478	-79.70802307	Peel		Canada	Alliaria petiolata	NA		a
1096	0.027315538	29014	43891229	4/27/20	2020	385315	https://www.inaturalist.org/observations/43891229	3	0	52.91999054	-1.401801467	Derbyshire	England	United Kingdom	Alliaria petiolata	4
1097	0.027331753	28091	44815675	4/25/20	2020	2799907	https://www.inaturalist.org/observations/44815675	1	0	42.23949229	-72.3696618	Hampshire	Massachusetts	United States	Alliaria petiolata	2	Not_Flowering
1098	0.027340772	27740	43480065	4/25/20	2020	502986	https://www.inaturalist.org/observations/43480065	1	0	40.07340473	-75.14000944	Montgomery	Pennsylvania	United States	Alliaria petiolata	4
1099	0.027380507	11679	23415973	4/27/19	2019	907306	https://www.inaturalist.org/observations/23415973	2	0	42.38689221	-71.14623329	Middlesex	Massachusetts	United States	Alliaria petiolata	2	Not_Flowering
1100	0.027394663	40012	50192595	6/19/20	2020	2928255	https://www.inaturalist.org/observations/50192595	1	0	40.67347833	-73.46923833	Nassau	New York	United States	Alliaria petiolata	1	Not_Flowering
1101	0.027415401	1505	3234715	5/20/16	2016	235330	http://www.inaturalist.org/observations/3234715	2	0	38.95142427	-76.98558101	District of Columbia	District of Columbia	United States	Alliaria petiolata	1	Not_Flowering
1102	0.027427048	14089	24700790	5/5/19	2019	282539	https://www.inaturalist.org/observations/24700790	1	0	40.67312049	-78.53880836	Cambria	Pennsylvania	United States	Alliaria petiolata	3	Flowering
1103	0.027499369	1375	3172776	5/14/16	2016	184489	http://www.inaturalist.org/observations/3172776	2	0	42.68398607	-75.51388607	Chenango	New York	United States	Alliaria petiolata	3	Flowering
1104	0.027511154	23253	42220146	4/15/20	2020	2754001	https://www.inaturalist.org/observations/42220146	3	0	52.4744609	-1.7446422	West Midlands	England	United Kingdom	Alliaria petiolata	2	Not_Flowering
1105	0.027512612	1435	3207401	5/18/16	2016	239353	http://www.inaturalist.org/observations/3207401	1	0	38.8971068	-77.06401521	District of Columbia	District of Columbia	United States	Alliaria petiolata	4
1106	0.02756492	25802	42976997	4/23/20	2020	2609956	https://www.inaturalist.org/observations/42976997	1	0	39.13105547	-94.77900649	Johnson	Kansas	United States	Alliaria petiolata	4
1107	0.027618039	29940	45531305	4/28/20	2020	299320	https://www.inaturalist.org/observations/45531305	2	0	39.75833396	-75.23465486	Gloucester	New Jersey	United States	Alliaria petiolata	3	Flowering
1108	0.027618641	4649	11494174	4/27/18	2018	909943	https://www.inaturalist.org/observations/11494174	2	0	38.95221722	-90.1981378	Madison	Illinois	United States	Alliaria petiolata	2	Not_Flowering
1109	0.027619293	21228	41403720	4/4/20	2020	1938771	https://www.inaturalist.org/observations/41403720	1	0	38.00137697	-84.49031891	Fayette	Kentucky	United States	Alliaria petiolata	3	Flowering
1110	0.027684739	31647	44810291	5/3/20	2020	2782724	https://www.inaturalist.org/observations/44810291	1	0	45.1337965	-93.3410088	Hennepin	Minnesota	United States	Alliaria petiolata	2	Not_Flowering
1111	0.027687137	20091	40534080	3/22/20	2020	2009090	https://www.inaturalist.org/observations/40534080	2	0	41.45294328	-81.4082584	Cuyahoga	Ohio	United States	Alliaria petiolata	1	Not_Flowering
1112	0.027689742	31085	44644470	5/2/20	2020	2773069	https://www.inaturalist.org/observations/44644470	1	0	38.82909151	-94.74320777	Johnson	Kansas	United States	Alliaria petiolata	4
1113	0.027762149	17562	28429429	6/27/19	2019	1964683	https://www.inaturalist.org/observations/28429429	1	0	43.1406349	-75.20937119	Oneida	New York	United States	Alliaria petiolata	1	Not_Flowering
1114	0.027832123	8349	17925091	10/10/18	2018	757985	https://www.inaturalist.org/observations/17925091	1	0	42.21628	-73.82920833	Columbia	New York	United States	Alliaria petiolata	NA		d
1115	0.027832609	32222	45000089	5/5/20	2020	2872263	https://www.inaturalist.org/observations/45000089	2	0	38.78138444	-77.09007045	Fairfax	Virginia	United States	Alliaria petiolata	4
1116	0.027835905	32963	45244952	5/7/20	2020	2654196	https://www.inaturalist.org/observations/45244952	2	0	49.868255	5.91304167			Luxembourg	Alliaria petiolata	3	Flowering
1117	0.02790196	14809	24878522	5/9/19	2019	973677	https://www.inaturalist.org/observations/24878522	1	0	55.82701767	37.2586262	Krasnogorsk		Russia	Alliaria petiolata	4
1118	0.027950613	27183	43356749	4/25/20	2020	1255620	https://www.inaturalist.org/observations/43356749	1	0	39.04678056	-78.152575	Frederick	Virginia	United States	Alliaria petiolata	NA	Flowering	a
1119	0.027972051	32720	45153545	5/7/20	2020	2916470	https://www.inaturalist.org/observations/45153545	1	0	53.35952072	9.92978177	Luneburg	Niedersachsen	Germany	Alliaria petiolata	4
1120	0.028002173	4072	10960212	4/15/18	2018	581893	https://www.inaturalist.org/observations/10960212	2	0	48.51228274	2.215704787	Essonne		France	Alliaria petiolata	4	Flowering
1121	0.028025257	15300	25071937	5/13/19	2019	1251098	https://www.inaturalist.org/observations/25071937	2	0	52.19818651	9.997560983	Hannover	Niedersachsen	Germany	Alliaria petiolata	4
1122	0.028027404	39872	49785253	6/15/20	2020	3107009	https://www.inaturalist.org/observations/49785253	2	0	40.58497	-74.12443617	Richmond	New York	United States	Alliaria petiolata	1	Not_Flowering
1123	0.028056681	33690	45512373	5/10/20	2020	1488626	https://www.inaturalist.org/observations/45512373	2	0	41.45353184	-73.58197592	Putnam	New York	United States	Alliaria petiolata	3	Flowering
1124	0.028068417	26846	43274720	4/25/20	2020	2833588	https://www.inaturalist.org/observations/43274720	1	0	55.91891719	-3.20469944	Edinburgh	Scotland	United Kingdom	Alliaria petiolata	3	Flowering
1125	0.028093319	9649	22461713	4/14/19	2019	544841	https://www.inaturalist.org/observations/22461713	3	0	37.2159994	-80.36559063	Montgomery	Virginia	United States	Alliaria petiolata	3	Flowering
1126	0.028101612	37150	46849620	5/22/20	2020	3015547	https://www.inaturalist.org/observations/46849620	1	0	39.52525722	-76.37454115	Harford	Maryland	United States	Alliaria petiolata	4
1127	0.028114941	13551	24357573	5/2/19	2019	1707750	https://www.inaturalist.org/observations/24357573	2	0	50.14224625	14.38812733	Praha - z√°pad	Stredocesk√Ω	Czechia	Alliaria petiolata	4
1128	0.028174305	28754	43798778	4/26/20	2020	2830749	https://www.inaturalist.org/observations/43798778	2	0	39.203714	-76.861046	Howard	Maryland	United States	Alliaria petiolata	3	Flowering
1129	0.028210006	11817	23465081	4/27/19	2019	407872	https://www.inaturalist.org/observations/23465081	2	0	40.68102646	-79.48860931	Armstrong	Pennsylvania	United States	Alliaria petiolata	3	Flowering
1130	0.028213016	24593	43339005	4/19/20	2020	1902080	https://www.inaturalist.org/observations/43339005	1	0	39.22226021	-85.89391493	Bartholomew	Indiana	United States	Alliaria petiolata	4	Flowering
1131	0.028274683	9208	22142868	4/7/19	2019	1497401	https://www.inaturalist.org/observations/22142868	2	0	40.42310486	-79.97607275	Allegheny	Pennsylvania	United States	Alliaria petiolata	1	Not_Flowering
1132	0.028291108	13803	24483678	5/3/19	2019	462472	https://www.inaturalist.org/observations/24483678	1	0	43.74424447	-90.85880208	Monroe	Wisconsin	United States	Alliaria petiolata	1	Not_Flowering
1133	0.02836994	15915	25396974	5/19/19	2019	315179	https://www.inaturalist.org/observations/25396974	1	0	43.3928064	-79.7534813	Halton		Canada	Alliaria petiolata	3	Flowering
1134	0.0284374	16165	25581190	5/22/19	2019	1151258	https://www.inaturalist.org/observations/25581190	1	0	41.53583145	-74.06222534	Orange	New York	United States	Alliaria petiolata	3	Flowering
1135	0.028438458	39268	48498456	6/5/20	2020	3124616	https://www.inaturalist.org/observations/48498456	1	0	44.9	-93.63	Hennepin	Minnesota	United States	Alliaria petiolata	1	Not_Flowering
1136	0.02845174	31204	44786947	5/2/20	2020	1875534	https://www.inaturalist.org/observations/44786947	2	0	52.91013333	-2.42212	Staffordshire	England	United Kingdom	Alliaria petiolata	4
1137	0.028473169	25240	42835766	4/22/20	2020	2800694	https://www.inaturalist.org/observations/42835766	3	0	40.06872935	-82.97140824	Franklin	Ohio	United States	Alliaria petiolata	1	Not_Flowering
1138	0.028488314	29540	44246242	4/27/20	2020	2828223	https://www.inaturalist.org/observations/44246242	1	0	54.51127	-1.51604167	Darlington	England	United Kingdom	Alliaria petiolata	4
1139	0.028515521	27837	43530238	4/25/20	2020	17390	https://www.inaturalist.org/observations/43530238	1	0	40.70526389	-73.85271389	Queens	New York	United States	Alliaria petiolata	NA	Flowering	a
1140	0.028540823	3586	9195426	12/18/17	2017	349162	https://www.inaturalist.org/observations/9195426	3	0	39.00132486	-77.06632334	Montgomery	Maryland	United States	Alliaria petiolata	1	Not_Flowering
1141	0.028545401	20446	43057384	3/27/20	2020	1409524	https://www.inaturalist.org/observations/43057384	1	0	51.35134466	12.35073328		Sachsen	Germany	Alliaria petiolata	2	Not_Flowering
1142	0.02860972	13983	24747484	5/4/19	2019	1371261	https://www.inaturalist.org/observations/24747484	1	0	50.30061071	30.47466046			Ukraine	Alliaria petiolata	3	Flowering
1143	0.028659458	29034	43898554	4/27/20	2020	843330	https://www.inaturalist.org/observations/43898554	1	0	38.81748491	-76.91827286	Prince George's	Maryland	United States	Alliaria petiolata	4
1144	0.028664576	27542	43429879	4/25/20	2020	166155	https://www.inaturalist.org/observations/43429879	1	0	38.96445877	-77.1530303	Fairfax	Virginia	United States	Alliaria petiolata	4
1145	0.028699308	22733	42016718	4/12/20	2020	2740958	https://www.inaturalist.org/observations/42016718	1	0	38.92878452	-92.32088964	Boone	Missouri	United States	Alliaria petiolata	3	Flowering
1146	0.028719875	22953	42097552	4/13/20	2020	205067	https://www.inaturalist.org/observations/42097552	3	0	51.4816224	-0.2563535	Hounslow	England	United Kingdom	Alliaria petiolata	3	Flowering
1147	0.028720936	39846	49721995	6/15/20	2020	3169114	https://www.inaturalist.org/observations/49721995	1	0	39.45378833	-76.66184167	Baltimore	Maryland	United States	Alliaria petiolata	1	Not_Flowering
1148	0.028762573	31805	44862265	5/4/20	2020	1919863	https://www.inaturalist.org/observations/44862265	2	0	50.64142254	40.27069459			Russia	Alliaria petiolata	3	Flowering
1149	0.028798681	15746	25319707	5/18/19	2019	1412330	https://www.inaturalist.org/observations/25319707	2	0	53.48001287	-3.030168638	Merseyside	England	United Kingdom	Alliaria petiolata	4
1150	0.028818927	20067	49327197	3/21/20	2020	859702	https://www.inaturalist.org/observations/49327197	1	0	39.42136517	-84.50752753	Butler	Ohio	United States	Alliaria petiolata	1	Not_Flowering
1151	0.028819584	9720	22723452	4/14/19	2019	1107419	https://www.inaturalist.org/observations/22723452	1	0	38.7980695	-77.37665735	Fairfax	Virginia	United States	Alliaria petiolata	3	Flowering
1152	0.028841684	25148	42806663	4/21/20	2020	2697350	https://www.inaturalist.org/observations/42806663	1	0	44.90387	-93.19629667	Hennepin	Minnesota	United States	Alliaria petiolata	1	Not_Flowering
1153	0.028862114	34607	45829947	5/13/20	2020	861199	https://www.inaturalist.org/observations/45829947	2	0	41.48347437	-81.55385593	Cuyahoga	Ohio	United States	Alliaria petiolata	3	Flowering
1154	0.028881006	39884	50605902	6/15/20	2020	2882833	https://www.inaturalist.org/observations/50605902	2	0	42.59936	-76.4966729	Tompkins	New York	United States	Alliaria petiolata	4
1155	0.028884073	29265	43980598	4/27/20	2020	2864360	https://www.inaturalist.org/observations/43980598	2	0	40.65829804	-73.96917215	Kings	New York	United States	Alliaria petiolata	3	Flowering
1156	0.028924143	12411	23720557	4/28/19	2019	732103	https://www.inaturalist.org/observations/23720557	2	0	42.48231915	-71.08342915	Middlesex	Massachusetts	United States	Alliaria petiolata	2	Not_Flowering
1157	0.028973175	8287	16941336	9/23/18	2018	35078	https://www.inaturalist.org/observations/16941336	2	0	40.95212848	-73.70289113	Westchester	New York	United States	Alliaria petiolata	1	Not_Flowering
1158	0.028976496	18906	37425464	1/6/20	2020	35078	https://www.inaturalist.org/observations/37425464	2	0	40.57688691	-74.58659838	Somerset	New Jersey	United States	Alliaria petiolata	1	Not_Flowering
1159	0.028983615	7293	12681807	5/21/18	2018	470207	https://www.inaturalist.org/observations/12681807	1	0	36.02157128	-78.87049016	Durham	North Carolina	United States	Alliaria petiolata	4
1160	0.029014773	14480	24745188	5/7/19	2019	575755	https://www.inaturalist.org/observations/24745188	2	0	45.4220209	-73.94498088	Communaut√©-Urbaine-de-Montr√©al		Canada	Alliaria petiolata	2	Not_Flowering
1161	0.029031572	39981	50136721	6/18/20	2020	336450	https://www.inaturalist.org/observations/50136721	1	0	41.65127758	2.354833335		Catalu√±a	Spain	Alliaria petiolata	NA		a
1162	0.029053776	13246	24502189	4/29/19	2019	30753	https://www.inaturalist.org/observations/24502189	2	0	38.84442932	-76.94280491	Prince George's	Maryland	United States	Alliaria petiolata	4
1163	0.029060422	18074	32187141	9/5/19	2019	2218583	https://www.inaturalist.org/observations/32187141	1	0	42.48938333	-89.9924	Jo Daviess	Illinois	United States	Alliaria petiolata	1	Not_Flowering
1164	0.029089556	36198	46468138	5/19/20	2020	983053	https://www.inaturalist.org/observations/46468138	2	0	57.58203319	9.955036119	Hirtshals	North Jutland	Denmark	Alliaria petiolata	4
1165	0.029096821	7832	13435411	6/14/18	2018	50920	https://www.inaturalist.org/observations/13435411	2	0	40.79093785	-73.92896215	New York	New York	United States	Alliaria petiolata	4
1166	0.029135742	14498	24749002	5/7/19	2019	311140	https://www.inaturalist.org/observations/24749002	1	0	40.78631714	-73.9572904	New York	New York	United States	Alliaria petiolata	4
1167	0.029151582	29586	44859087	4/27/20	2020	1041269	https://www.inaturalist.org/observations/44859087	1	0	49.60714813	6.138391496			Luxembourg	Alliaria petiolata	3	Flowering
1168	0.0291637	29074	43909474	4/27/20	2020	2842176	https://www.inaturalist.org/observations/43909474	2	0	39.42590044	-76.94409751	Carroll	Maryland	United States	Alliaria petiolata	3	Flowering
1169	0.029174263	17823	29520490	7/25/19	2019	999470	https://www.inaturalist.org/observations/29520490	1	0	39.40320056	-77.28059885	Frederick	Maryland	United States	Alliaria petiolata	4
1170	0.029193386	25165	42838786	4/21/20	2020	737782	https://www.inaturalist.org/observations/42838786	2	0	40.655217	-85.846956	Wabash	Indiana	United States	Alliaria petiolata	3	Flowering
1171	0.02919787	4122	11076581	4/17/18	2018	746824	https://www.inaturalist.org/observations/11076581	3	0	42.36696329	-71.25519195	Middlesex	Massachusetts	United States	Alliaria petiolata	1	Not_Flowering
1172	0.029233817	27564	43434466	4/25/20	2020	2689041	https://www.inaturalist.org/observations/43434466	2	0	40.44235959	-80.07481463	Allegheny	Pennsylvania	United States	Alliaria petiolata	3	Flowering
1173	0.02923712	28476	43666271	4/26/20	2020	1576348	https://www.inaturalist.org/observations/43666271	3	0	51.38777778	-2.354444444	Bath and North East Somerset	England	United Kingdom	Alliaria petiolata	4
1174	0.029237848	21596	41555224	4/6/20	2020	1887251	https://www.inaturalist.org/observations/41555224	1	0	39.01127297	-76.87331242	Prince George's	Maryland	United States	Alliaria petiolata	3	Flowering
1175	0.029287762	39017	48182791	6/1/20	2020	1388140	https://www.inaturalist.org/observations/48182791	2	0	39.96970698	-76.80577441	York	Pennsylvania	United States	Alliaria petiolata	1	Not_Flowering
1176	0.029292021	7353	12712692	5/22/18	2018	433825	https://www.inaturalist.org/observations/12712692	2	0	41.52751624	-70.6672607	Barnstable	Massachusetts	United States	Alliaria petiolata	4
1177	0.029325534	40008	50174830	6/19/20	2020	1907301	https://www.inaturalist.org/observations/50174830	1	0	40.79087762	-74.3965881	Morris	New Jersey	United States	Alliaria petiolata	4
1178	0.029365409	12638	23979451	4/28/19	2019	17390	https://www.inaturalist.org/observations/23979451	1	0	40.74252544	-73.73753725	Queens	New York	United States	Alliaria petiolata	3	Flowering
1179	0.029374256	36167	46459542	5/19/20	2020	3003547	https://www.inaturalist.org/observations/46459542	2	0	55.71182797	9.988168587	Juelsminde	Vejle	Denmark	Alliaria petiolata	4
1180	0.029385441	21769	41645584	4/7/20	2020	993301	https://www.inaturalist.org/observations/41645584	1	0	41.01098064	-74.13813137	Bergen	New Jersey	United States	Alliaria petiolata	3	Flowering
1181	0.02940807	27455	43414315	4/25/20	2020	2807889	https://www.inaturalist.org/observations/43414315	2	0	51.58768617	0.129123218	Redbridge	England	United Kingdom	Alliaria petiolata	3	Flowering
1182	0.029421804	25963	44167517	4/23/20	2020	2623082	https://www.inaturalist.org/observations/44167517	1	0	41.65424962	-71.45161011	Kent	Rhode Island	United States	Alliaria petiolata	3	Flowering
1183	0.029425578	13039	24020300	4/29/19	2019	920250	https://www.inaturalist.org/observations/24020300	1	0	40.77703143	-73.94291558	New York	New York	United States	Alliaria petiolata	3	Flowering
1184	0.029432481	4238	11219731	4/20/18	2018	846779	https://www.inaturalist.org/observations/11219731	2	0	40.35088264	-86.89939499	Tippecanoe	Indiana	United States	Alliaria petiolata	2	Not_Flowering
1185	0.029455929	4893	11590034	4/28/18	2018	896393	https://www.inaturalist.org/observations/11590034	2	0	50.02524974	14.54110102			Czechia	Alliaria petiolata	3	Flowering
1186	0.029485	6002	11986558	4/30/18	2018	791719	https://www.inaturalist.org/observations/11986558	2	0	42.369	-71.257545	Middlesex	Massachusetts	United States	Alliaria petiolata	3	Flowering
1187	0.029488661	33661	45500927	5/10/20	2020	1796973	https://www.inaturalist.org/observations/45500927	2	0	40.05785731	-75.23888036	Philadelphia	Pennsylvania	United States	Alliaria petiolata	4
1188	0.029508183	13596	24379056	5/2/19	2019	1516660	https://www.inaturalist.org/observations/24379056	2	0	41.29384873	-94.07695242	Madison	Iowa	United States	Alliaria petiolata	3	Flowering
1189	0.029523634	7907	13667134	6/21/18	2018	56162	https://www.inaturalist.org/observations/13667134	1	0	37.09186667	-88.65458611	McCracken	Kentucky	United States	Alliaria petiolata	4
1190	0.029544071	15279	25061444	5/13/19	2019	932997	https://www.inaturalist.org/observations/25061444	1	0	42.86178819	-85.73317342	Kent	Michigan	United States	Alliaria petiolata	NA	Flowering	a
1191	0.02956486	22742	42021218	4/12/20	2020	2502319	https://www.inaturalist.org/observations/42021218	2	0	37.17566032	-80.11094766	Roanoke	Virginia	United States	Alliaria petiolata	3	Flowering
1192	0.029566646	31236	44961684	5/2/20	2020	742419	https://www.inaturalist.org/observations/44961684	1	0	53.39339472	15.02353806	Stargard	West Pomeranian	Poland	Alliaria petiolata	4	Flowering
1193	0.029579671	40578	52719691	7/11/20	2020	3235112	https://www.inaturalist.org/observations/52719691	1	0	53.34109182	-1.374090985	South Yorkshire	England	United Kingdom	Alliaria petiolata	4
1194	0.029579781	38717	47854395	5/30/20	2020	996208	https://www.inaturalist.org/observations/47854395	1	0	42.39728856	-71.15101889	Middlesex	Massachusetts	United States	Alliaria petiolata	4
1195	0.029580572	9113	22062572	4/5/19	2019	839791	https://www.inaturalist.org/observations/22062572	1	0	38.11595833	-85.539025	Jefferson	Kentucky	United States	Alliaria petiolata	2	Not_Flowering
1196	0.029609607	13377	24518301	4/30/19	2019	1679942	https://www.inaturalist.org/observations/24518301	2	0	49.19908631	16.36458736			Czechia	Alliaria petiolata	3	Flowering
1197	0.029612828	1842	5261984	3/4/17	2017	4860	https://www.inaturalist.org/observations/5261984	1	0	41.011068	-81.514033	Summit	Ohio	United States	Alliaria petiolata	1	Not_Flowering
1198	0.029621894	36547	46607214	5/20/20	2020	1060009	https://www.inaturalist.org/observations/46607214	1	0	42.82788018	-80.48067328	Haldimand-Norfolk		Canada	Alliaria petiolata	3	Flowering
1199	0.029626962	28105	47359894	4/25/20	2020	3063764	https://www.inaturalist.org/observations/47359894	1	0	40.86743833	-73.46128	Suffolk	New York	United States	Alliaria petiolata	3	Flowering
1200	0.029655229	18817	37043502	12/28/19	2019	2486543	https://www.inaturalist.org/observations/37043502	2	0	40.955443	-74.364047	Morris	New Jersey	United States	Alliaria petiolata	1	Not_Flowering
1201	0.029670322	4104	11029398	4/16/18	2018	37031	https://www.inaturalist.org/observations/11029398	2	0	37.55033131	-89.43989017	Union	Illinois	United States	Alliaria petiolata	3	Flowering
1202	0.029691603	35959	46365289	5/18/20	2020	1359480	https://www.inaturalist.org/observations/46365289	1	0	40.61985507	-80.01944435	Allegheny	Pennsylvania	United States	Alliaria petiolata	3	Flowering
1203	0.029748721	13537	24799204	5/1/19	2019	1658605	https://www.inaturalist.org/observations/24799204	2	0	41.30082167	-82.22567833	Lorain	Ohio	United States	Alliaria petiolata	3	Flowering
1204	0.029752595	4020	10987079	4/13/18	2018	12045	https://www.inaturalist.org/observations/10987079	2	0	44.49989444	-73.20821389	Chittenden	Vermont	United States	Alliaria petiolata	1	Not_Flowering
1205	0.029831067	13426	24278642	5/1/19	2019	1706119	https://www.inaturalist.org/observations/24278642	2	0	40.8701818	-73.92297543	New York	New York	United States	Alliaria petiolata	3	Flowering
1206	0.029833692	36427	46872501	5/19/20	2020	35078	https://www.inaturalist.org/observations/46872501	1	0	40.65218976	-74.50119351	Somerset	New Jersey	United States	Alliaria petiolata	1	Not_Flowering
1207	0.029882905	21644	41663119	4/6/20	2020	2701365	https://www.inaturalist.org/observations/41663119	2	0	38.66727551	-82.03718598	Mason	West Virginia	United States	Alliaria petiolata	3	Flowering
1208	0.029888182	5832	11895638	4/30/18	2018	927325	https://www.inaturalist.org/observations/11895638	1	0	39.31133907	-76.62014131	Baltimore City, MD	Maryland	United States	Alliaria petiolata	3	Flowering
1209	0.029905522	18546	35548081	11/10/19	2019	50920	https://www.inaturalist.org/observations/35548081	1	0	40.80380633	-73.94489011	New York	New York	United States	Alliaria petiolata	1	Not_Flowering
1210	0.029911663	25627	43964893	4/22/20	2020	2784965	https://www.inaturalist.org/observations/43964893	2	0	39.94497833	-75.20433833	Philadelphia	Pennsylvania	United States	Alliaria petiolata	4
1211	0.029968421	37447	46994955	5/23/20	2020	3043458	https://www.inaturalist.org/observations/46994955	1	0	43.25950783	-77.45039512	Monroe	New York	United States	Alliaria petiolata	4	Flowering
1212	0.029999279	29816	44175795	4/28/20	2020	861376	https://www.inaturalist.org/observations/44175795	1	0	41.26136833	-81.63658	Summit	Ohio	United States	Alliaria petiolata	3	Flowering
1213	0.030026705	23378	42258370	4/15/20	2020	2724270	https://www.inaturalist.org/observations/42258370	2	0	39.0425305	-84.32702	Hamilton	Ohio	United States	Alliaria petiolata	3	Flowering
1214	0.030042031	5928	11926208	4/30/18	2018	179660	https://www.inaturalist.org/observations/11926208	1	0	42.36534229	-71.26117206	Middlesex	Massachusetts	United States	Alliaria petiolata	2	Not_Flowering
1215	0.030043873	19526	39728856	3/8/20	2020	2625867	https://www.inaturalist.org/observations/39728856	1	0	41.20332149	-77.19452463	Lycoming	Pennsylvania	United States	Alliaria petiolata	1	Not_Flowering
1216	0.030058483	39030	48200934	6/1/20	2020	2988929	https://www.inaturalist.org/observations/48200934	1	0	54.16995165	37.74582975			Russia	Alliaria petiolata	4
1217	0.030070654	28339	43622350	4/26/20	2020	2851960	https://www.inaturalist.org/observations/43622350	2	0	53.54866377	-2.313778528	Manchester	England	United Kingdom	Alliaria petiolata	3	Flowering
1218	0.030113562	24979	42742625	4/21/20	2020	2740923	https://www.inaturalist.org/observations/42742625	2	0	56.03975509	12.60132504	Helsing√∏r	Frederiksborg	Denmark	Alliaria petiolata	3	Flowering
1219	0.030118502	29206	43957719	4/27/20	2020	1629232	https://www.inaturalist.org/observations/43957719	3	0	55.54242038	-2.031685501	Northumberland	England	United Kingdom	Alliaria petiolata	3	Flowering
1220	0.030141735	7198	12614476	5/19/18	2018	470207	https://www.inaturalist.org/observations/12614476	1	0	36.05818125	-78.83891795	Durham	North Carolina	United States	Alliaria petiolata	4
1221	0.030175131	6888	12426046	5/13/18	2018	928829	https://www.inaturalist.org/observations/12426046	1	0	41.37489224	-82.50789378	Erie	Ohio	United States	Alliaria petiolata	3	Flowering
1222	0.030182525	2476	5962213	4/25/17	2017	120779	https://www.inaturalist.org/observations/5962213	2	0	40.71783119	-79.51140656	Armstrong	Pennsylvania	United States	Alliaria petiolata	4
1223	0.030182577	13291	24183847	4/30/19	2019	819872	https://www.inaturalist.org/observations/24183847	2	0	41.20446014	-81.58166504	Summit	Ohio	United States	Alliaria petiolata	3	Flowering
1224	0.030234305	12629	23954227	4/28/19	2019	17390	https://www.inaturalist.org/observations/23954227	1	0	40.74680319	-73.74071575	Queens	New York	United States	Alliaria petiolata	3	Flowering
1225	0.030289256	12446	23731312	4/28/19	2019	1432677	https://www.inaturalist.org/observations/23731312	2	0	38.62335586	-90.37659019	Saint Louis	Missouri	United States	Alliaria petiolata	4	Flowering
1226	0.030296933	2493	5972654	4/26/17	2017	105431	https://www.inaturalist.org/observations/5972654	1	0	41.29148944	-73.59940967	Westchester	New York	United States	Alliaria petiolata	2	Flowering
1227	0.030301083	1144	3001585	4/22/16	2016	211485	http://www.inaturalist.org/observations/3001585	2	0	40.1653723	-74.8530889	Bucks	Pennsylvania	United States	Alliaria petiolata	NA	Flowering	a
1228	0.03032837	26563	43194004	4/24/20	2020	2051518	https://www.inaturalist.org/observations/43194004	1	0	40.0843054	-75.28489315	Montgomery	Pennsylvania	United States	Alliaria petiolata	3	Flowering
1229	0.030336812	18912	37409954	1/8/20	2020	1501126	https://www.inaturalist.org/observations/37409954	1	0	39.003978	-77.08545	Montgomery	Maryland	United States	Alliaria petiolata	1	Not_Flowering
1230	0.030383668	6301	12160439	5/5/18	2018	765752	https://www.inaturalist.org/observations/12160439	1	0	40.60342067	-80.00170573	Allegheny	Pennsylvania	United States	Alliaria petiolata	3	Flowering
1231	0.030384032	29288	43989168	4/27/20	2020	1735891	https://www.inaturalist.org/observations/43989168	1	0	40.78702233	-111.7361053	Salt Lake	Utah	United States	Alliaria petiolata	2	Not_Flowering
1232	0.030411883	13371	24319172	4/30/19	2019	1633844	https://www.inaturalist.org/observations/24319172	1	0	39.71167451	-78.9986835	Garrett	Maryland	United States	Alliaria petiolata	2	Not_Flowering
1233	0.030417278	11545	23367846	4/27/19	2019	438272	https://www.inaturalist.org/observations/23367846	1	0	40.66121667	-73.96498	Kings	New York	United States	Alliaria petiolata	3	Flowering
1234	0.030421874	29515	44132029	4/27/20	2020	1186227	https://www.inaturalist.org/observations/44132029	1	0	39.88867222	-75.25693611	Philadelphia	Pennsylvania	United States	Alliaria petiolata	4
1235	0.030433908	5218	11682846	4/28/18	2018	20600	https://www.inaturalist.org/observations/11682846	2	0	40.88625957	-73.81416125	Bronx	New York	United States	Alliaria petiolata	2	Not_Flowering
1236	0.030479022	29482	44086312	4/27/20	2020	2538398	https://www.inaturalist.org/observations/44086312	1	0	40.09489208	-75.22839819	Montgomery	Pennsylvania	United States	Alliaria petiolata	2	Not_Flowering
1237	0.030499492	23213	42209387	4/14/20	2020	756418	https://www.inaturalist.org/observations/42209387	1	0	40.55460333	-74.15075	Richmond	New York	United States	Alliaria petiolata	3	Flowering
1238	0.030505375	17078	27227399	6/4/19	2019	1818350	https://www.inaturalist.org/observations/27227399	2	0	43.66086802	-79.48763447	Toronto		Canada	Alliaria petiolata	4	Flowering
1239	0.03055603	7510	12830308	5/26/18	2018	940762	https://www.inaturalist.org/observations/12830308	2	0	41.95083228	-82.51938905	Essex		Canada	Alliaria petiolata	4
1240	0.03055915	28144	43565628	4/26/20	2020	2790181	https://www.inaturalist.org/observations/43565628	2	0	52.85481762	5.91261935	Weststellingwerf		Netherlands	Alliaria petiolata	3	Flowering
1241	0.030562056	20195	40650954	3/24/20	2020	1542384	https://www.inaturalist.org/observations/40650954	2	0	41.42144863	-72.10073319	New London	Connecticut	United States	Alliaria petiolata	1	Not_Flowering
1242	0.030570917	13655	24404383	5/2/19	2019	1667862	https://www.inaturalist.org/observations/24404383	1	0	43.09486667	-77.52799167	Monroe	New York	United States	Alliaria petiolata	2	Not_Flowering
1243	0.030572546	7818	13391378	6/13/18	2018	404218	https://www.inaturalist.org/observations/13391378	1	0	59.34162167	17.90625833	Stockholm		Sweden	Alliaria petiolata	4
1244	0.0305791	19196	38726207	2/16/20	2020	1569229	https://www.inaturalist.org/observations/38726207	2	0	37.55002955	-77.51577088	Richmond city	Virginia	United States	Alliaria petiolata	1	Not_Flowering
1245	0.030603016	19105	38339967	2/5/20	2020	2486543	https://www.inaturalist.org/observations/38339967	1	0	40.746123	-74.282775	Essex	New Jersey	United States	Alliaria petiolata	1	Not_Flowering
1246	0.03060406	16122	25882904	5/21/19	2019	982648	https://www.inaturalist.org/observations/25882904	1	0	42.88401413	-73.88214874	Saratoga	New York	United States	Alliaria petiolata	4	Flowering
1247	0.030604849	32125	44969910	5/5/20	2020	2334548	https://www.inaturalist.org/observations/44969910	2	0	36.12805283	-81.65197833	Watauga	North Carolina	United States	Alliaria petiolata	3	Flowering
1248	0.030608794	31178	44690135	5/2/20	2020	517807	https://www.inaturalist.org/observations/44690135	1	0	39.15442	-84.50027	Hamilton	Ohio	United States	Alliaria petiolata	3	Flowering
1249	0.030672628	39338	48651289	6/6/20	2020	1536194	https://www.inaturalist.org/observations/48651289	1	0	54.92794406	37.44062921	Serpukhov		Russia	Alliaria petiolata	1	Not_Flowering
1250	0.030673314	17499	27508259	6/23/19	2019	35078	https://www.inaturalist.org/observations/27508259	1	0	40.72693692	-74.30448276	Essex	New Jersey	United States	Alliaria petiolata	4
1251	0.030679144	13932	24546663	5/4/19	2019	1122391	https://www.inaturalist.org/observations/24546663	1	0	40.8955	-73.91108667	Bronx	New York	United States	Alliaria petiolata	4
1252	0.030713685	2693	6139900	5/4/17	2017	35078	https://www.inaturalist.org/observations/6139900	2	0	40.65614338	-74.52672243	Somerset	New Jersey	United States	Alliaria petiolata	4
1253	0.030725428	32100	44962909	5/5/20	2020	2909630	https://www.inaturalist.org/observations/44962909	1	0	55.8	12.33	Stenl√∏se	Frederiksborg	Denmark	Alliaria petiolata	2	Not_Flowering
1254	0.030734923	17366	27084499	6/16/19	2019	412214	https://www.inaturalist.org/observations/27084499	2	0	38.89100263	-77.09137521	Arlington	Virginia	United States	Alliaria petiolata	1	Not_Flowering
1255	0.030751228	6081	11999316	5/1/18	2018	930925	https://www.inaturalist.org/observations/11999316	1	0	39.94952016	-86.06056192	Hamilton	Indiana	United States	Alliaria petiolata	3	Flowering
1256	0.030762074	10485	22880250	4/22/19	2019	1634603	https://www.inaturalist.org/observations/22880250	2	0	51.23581912	6.854587309		Nordrhein-Westfalen	Germany	Alliaria petiolata	NA	Flowering	a
1257	0.03077953	34736	45866191	5/14/20	2020	2571771	https://www.inaturalist.org/observations/45866191	4	0	55.67247028	51.81905471			Russia	Alliaria petiolata	3	Flowering
1258	0.030805073	15511	25210351	5/16/19	2019	1485855	https://www.inaturalist.org/observations/25210351	1	0	40.29248333	-74.72787922	Mercer	New Jersey	United States	Alliaria petiolata	NA		a
1259	0.030810834	14880	24894127	5/10/19	2019	558419	https://www.inaturalist.org/observations/24894127	1	0	42.31392833	-84.23887	Jackson	Michigan	United States	Alliaria petiolata	3	Flowering
1260	0.030827442	31794	44855929	5/4/20	2020	1803795	https://www.inaturalist.org/observations/44855929	2	0	52.15635238	-0.741897849	Milton Keynes	England	United Kingdom	Alliaria petiolata	4
1261	0.030840839	9324	22239356	4/9/19	2019	1587048	https://www.inaturalist.org/observations/22239356	1	0	50.71277618	5.985833168	Verviers old	Liege	Belgium	Alliaria petiolata	2	Not_Flowering
1262	0.030853102	35345	46116851	5/16/20	2020	2971305	https://www.inaturalist.org/observations/46116851	1	0	45.06487657	-93.11230034	Ramsey	Minnesota	United States	Alliaria petiolata	3	Flowering
1263	0.030896163	13747	24448334	5/3/19	2019	1481466	https://www.inaturalist.org/observations/24448334	2	0	53.079252	18.542789	Torun	Kuyavian-Pomeranian	Poland	Alliaria petiolata	4
1264	0.030927518	20356	42812591	3/26/20	2020	2312912	https://www.inaturalist.org/observations/42812591	1	0	39.56163336	-90.58119847	Scott	Illinois	United States	Alliaria petiolata	1	Not_Flowering
1265	0.030949608	3939	10736950	4/9/18	2018	835418	https://www.inaturalist.org/observations/10736950	1	0	36.92318667	-81.71401167	Smyth	Virginia	United States	Alliaria petiolata	2	Not_Flowering
1266	0.031031073	32668	45300319	5/6/20	2020	22636	https://www.inaturalist.org/observations/45300319	1	0	44.53414	-73.2739027	Chittenden	Vermont	United States	Alliaria petiolata	2	Not_Flowering
1267	0.031039635	37897	47242478	5/25/20	2020	1198134	https://www.inaturalist.org/observations/47242478	1	0	55.76605986	21.08071517	Klaipedos		Lithuania	Alliaria petiolata	4
1268	0.0310895	27969	43762784	4/25/20	2020	341653	https://www.inaturalist.org/observations/43762784	1	0	40.80958061	-73.91862273	Bronx	New York	United States	Alliaria petiolata	NA	Flowering	a
1269	0.031099823	38033	47331843	5/25/20	2020	2689036	https://www.inaturalist.org/observations/47331843	2	0	40.96229167	-76.62184167	Montour	Pennsylvania	United States	Alliaria petiolata	3	Flowering
1270	0.031105302	38474	47633623	5/28/20	2020	3007146	https://www.inaturalist.org/observations/47633623	1	0	45.15452385	-76.0506511	Lanark		Canada	Alliaria petiolata	4
1271	0.031160412	18225	33388710	9/25/19	2019	2210187	https://www.inaturalist.org/observations/33388710	1	0	40.3768347	-82.41365159	Knox	Ohio	United States	Alliaria petiolata	1	Not_Flowering
1272	0.031172382	25069	42771680	4/21/20	2020	2779559	https://www.inaturalist.org/observations/42771680	2	0	40.64036271	-89.56786555	Tazewell	Illinois	United States	Alliaria petiolata	2	Not_Flowering
1273	0.031276144	20047	40519524	3/21/20	2020	1566366	https://www.inaturalist.org/observations/40519524	1	0	35.76493198	-86.4080228	Rutherford	Tennessee	United States	Alliaria petiolata	1	Not_Flowering
1274	0.031292238	18180	33134539	9/21/19	2019	2227311	https://www.inaturalist.org/observations/33134539	1	0	41.1213166	-81.511466	Summit	Ohio	United States	Alliaria petiolata	1	Not_Flowering
1275	0.031312055	9883	22603220	4/17/19	2019	302377	https://www.inaturalist.org/observations/22603220	2	0	42.40349579	-71.21015167	Middlesex	Massachusetts	United States	Alliaria petiolata	1	Not_Flowering
1276	0.031329224	23865	42425557	4/17/20	2020	2750366	https://www.inaturalist.org/observations/42425557	1	0	39.3394652	-76.6253093	Baltimore City, MD	Maryland	United States	Alliaria petiolata	4
1277	0.031349066	12453	23733575	4/28/19	2019	480579	https://www.inaturalist.org/observations/23733575	1	0	40.90053319	-73.88855353	Bronx	New York	United States	Alliaria petiolata	4
1278	0.031351854	8697	20263017	2/7/19	2019	543454	https://www.inaturalist.org/observations/20263017	2	0	38.73725	-77.571595	Prince William	Virginia	United States	Alliaria petiolata	1	Not_Flowering
1279	0.031371504	32375	47934528	5/5/20	2020	19322	https://www.inaturalist.org/observations/47934528	1	0	44.48215833	-73.18928667	Chittenden	Vermont	United States	Alliaria petiolata	2	Not_Flowering
1280	0.031392519	15079	24955357	5/11/19	2019	1596330	https://www.inaturalist.org/observations/24955357	2	0	45.50477749	-73.70718334	Communaut√©-Urbaine-de-Montr√©al		Canada	Alliaria petiolata	2	Not_Flowering
1281	0.031393945	5579	11788027	4/29/18	2018	631496	https://www.inaturalist.org/observations/11788027	1	0	40.65952	-73.9770544	Kings	New York	United States	Alliaria petiolata	3	Flowering
1282	0.031432732	2805	6855877	5/10/17	2017	4857	https://www.inaturalist.org/observations/6855877	1	0	57.01683219	-2.179670334	Aberdeenshire	Scotland	United Kingdom	Alliaria petiolata	3	Flowering
1283	0.031475399	32323	45090790	5/5/20	2020	2021348	https://www.inaturalist.org/observations/45090790	1	0	43.68208437	-79.34206118	Toronto		Canada	Alliaria petiolata	2	Not_Flowering
1284	0.031477178	40457	52245065	7/4/20	2020	668609	https://www.inaturalist.org/observations/52245065	2	0	40.10710283	-75.53778	Chester	Pennsylvania	United States	Alliaria petiolata	1	Not_Flowering
1285	0.031499917	328	9996814	6/12/13	2013	759108	https://www.inaturalist.org/observations/9996814	2	0	50.85207811	7.545395568		Nordrhein-Westfalen	Germany	Alliaria petiolata	4
1286	0.031501273	29090	43915607	4/27/20	2020	2736211	https://www.inaturalist.org/observations/43915607	2	0	39.3532198	-76.6450293	Baltimore City, MD	Maryland	United States	Alliaria petiolata	4
1287	0.031502415	31680	44840717	5/3/20	2020	2860226	https://www.inaturalist.org/observations/44840717	1	0	42.24522605	-89.11433107	Winnebago	Illinois	United States	Alliaria petiolata	3	Flowering
1288	0.031551038	23910	42615419	4/17/20	2020	1750834	https://www.inaturalist.org/observations/42615419	1	0	56.17208	10.1022555	√Örhus	√Örhus	Denmark	Alliaria petiolata	2	Not_Flowering
1289	0.031551076	15114	24968106	5/11/19	2019	50920	https://www.inaturalist.org/observations/24968106	1	0	40.79142722	-73.92386955	New York	New York	United States	Alliaria petiolata	4
1290	0.03158063	10702	23604142	4/23/19	2019	164735	https://www.inaturalist.org/observations/23604142	1	0	38.79360278	-77.04365556	Alexandria	Virginia	United States	Alliaria petiolata	4
1291	0.031588498	20307	40760235	3/26/20	2020	1783782	https://www.inaturalist.org/observations/40760235	2	0	38.59741687	-77.13260487	Charles	Maryland	United States	Alliaria petiolata	3	Flowering
1292	0.031594265	7447	12777762	5/24/18	2018	952922	https://www.inaturalist.org/observations/12777762	1	0	44.03501546	-79.53852662	York		Canada	Alliaria petiolata	3	Flowering
1293	0.031597899	37755	47166360	5/24/20	2020	3051020	https://www.inaturalist.org/observations/47166360	1	0	42.92959544	-84.43962196	Clinton	Michigan	United States	Alliaria petiolata	4
1294	0.031612961	17231	27738680	6/9/19	2019	529071	https://www.inaturalist.org/observations/27738680	2	0	42.6841011	-83.31232452	Oakland	Michigan	United States	Alliaria petiolata	1	Not_Flowering
1295	0.031639916	31328	44712570	5/3/20	2020	2798238	https://www.inaturalist.org/observations/44712570	1	0	57.06341657	9.701909273	Aabybro	North Jutland	Denmark	Alliaria petiolata	3	Flowering
1296	0.031645667	25885	43006578	4/23/20	2020	2182625	https://www.inaturalist.org/observations/43006578	2	0	41.7920238	-88.0132124	DuPage	Illinois	United States	Alliaria petiolata	3	Flowering
1297	0.031661089	15140	25006199	5/11/19	2019	18668	https://www.inaturalist.org/observations/25006199	1	0	40.59526062	-74.14741516	Richmond	New York	United States	Alliaria petiolata	NA	Flowering	a
1298	0.031673795	14930	24902754	5/10/19	2019	664540	https://www.inaturalist.org/observations/24902754	1	0	40.93008817	-73.7620124	Westchester	New York	United States	Alliaria petiolata	4
1299	0.031677265	37306	47001167	5/22/20	2020	2786102	https://www.inaturalist.org/observations/47001167	1	0	40.7534971	-89.62189947	Peoria	Illinois	United States	Alliaria petiolata	4	Flowering
1300	0.031698683	11860	23481733	4/27/19	2019	486604	https://www.inaturalist.org/observations/23481733	1	0	40.76658399	-73.9755309	New York	New York	United States	Alliaria petiolata	3	Flowering
1301	0.031712918	15348	25109413	5/14/19	2019	1364383	https://www.inaturalist.org/observations/25109413	1	0	51.20022432	4.4377496	Antwerpen	Antwerp	Belgium	Alliaria petiolata	4
1302	0.031724684	24283	42564677	4/19/20	2020	1676139	https://www.inaturalist.org/observations/42564677	2	0	54.65990741	-1.655761311	Durham	England	United Kingdom	Alliaria petiolata	3	Flowering
1303	0.031756854	22799	42043620	4/12/20	2020	895518	https://www.inaturalist.org/observations/42043620	1	0	38.97681656	-76.99927356	Montgomery	Maryland	United States	Alliaria petiolata	4
1304	0.031768876	36841	46718922	5/21/20	2020	3025182	https://www.inaturalist.org/observations/46718922	2	0	60.2255099	25.09811406			Finland	Alliaria petiolata	3	Flowering
1305	0.031776925	33263	45444586	5/8/20	2020	683711	https://www.inaturalist.org/observations/45444586	1	0	42.20006212	-88.02160612	Lake	Illinois	United States	Alliaria petiolata	4
1306	0.031784394	24657	42657889	4/20/20	2020	1314854	https://www.inaturalist.org/observations/42657889	1	0	50.78438833	7.13446383		Nordrhein-Westfalen	Germany	Alliaria petiolata	4
1307	0.031803855	30557	44481354	5/1/20	2020	2670029	https://www.inaturalist.org/observations/44481354	1	0	41.54658599	-75.79624532	Wyoming	Pennsylvania	United States	Alliaria petiolata	3	Flowering
1308	0.031829188	6592	12290113	5/9/18	2018	160	https://www.inaturalist.org/observations/12290113	2	0	52.1629082	-2.463789	Herefordshire	England	United Kingdom	Alliaria petiolata	4	Flowering
1309	0.031843658	17080	26428546	6/5/19	2019	984678	https://www.inaturalist.org/observations/26428546	2	0	46.14956453	6.133967398			Switzerland	Alliaria petiolata	1	Not_Flowering
1310	0.031847338	11382	24169267	4/26/19	2019	898421	https://www.inaturalist.org/observations/24169267	1	0	41.42442319	-88.22860717	Will	Illinois	United States	Alliaria petiolata	2	Not_Flowering
1311	0.03187484	25258	42841838	4/22/20	2020	2056360	https://www.inaturalist.org/observations/42841838	2	0	51.81777064	5.846701442	Nijmegen		Netherlands	Alliaria petiolata	3	Flowering
1312	0.031896699	14697	24803582	5/8/19	2019	1729211	https://www.inaturalist.org/observations/24803582	2	0	41.29657959	-88.30364118	Grundy	Illinois	United States	Alliaria petiolata	4
1313	0.031900192	31432	44741079	5/3/20	2020	2840961	https://www.inaturalist.org/observations/44741079	1	0	51.52357833	-0.026931964	Tower Hamlets	England	United Kingdom	Alliaria petiolata	4
1314	0.031927307	4567	11464392	4/26/18	2018	420537	https://www.inaturalist.org/observations/11464392	1	0	40.6855	-73.51365	Nassau	New York	United States	Alliaria petiolata	3	Flowering
1315	0.03192854	18597	35882434	11/18/19	2019	1411960	https://www.inaturalist.org/observations/35882434	1	0	53.47919833	-2.714618333	Merseyside	England	United Kingdom	Alliaria petiolata	1	Not_Flowering
1316	0.031970784	36871	46728729	5/21/20	2020	1425616	https://www.inaturalist.org/observations/46728729	2	0	55.85297392	37.54050064	Moskva gorsovet	Moscow City	Russia	Alliaria petiolata	3	Flowering
1317	0.031982532	29581	44674113	4/27/20	2020	563750	https://www.inaturalist.org/observations/44674113	2	0	42.12973146	-87.88621419	Cook	Illinois	United States	Alliaria petiolata	3	Flowering
1318	0.032006643	32403	45053900	5/6/20	2020	2914809	https://www.inaturalist.org/observations/45053900	2	0	57.04177427	9.905912038	Aalborg	North Jutland	Denmark	Alliaria petiolata	3	Flowering
1319	0.032034786	34052	45677725	5/11/20	2020	1204698	https://www.inaturalist.org/observations/45677725	1	0	43.82861333	-79.31092	York		Canada	Alliaria petiolata	2	Not_Flowering
1320	0.032046007	6924	12452694	5/14/18	2018	930184	https://www.inaturalist.org/observations/12452694	1	0	54.01178697	23.98127839	Alytaus		Lithuania	Alliaria petiolata	4	Flowering
1321	0.032048104	15706	25696110	5/17/19	2019	35078	https://www.inaturalist.org/observations/25696110	2	0	40.60798156	-74.58589414	Somerset	New Jersey	United States	Alliaria petiolata	4	Not_Flowering
1322	0.032114854	37169	46860660	5/22/20	2020	3031116	https://www.inaturalist.org/observations/46860660	1	0	44.79558581	-91.50061775	Eau Claire	Wisconsin	United States	Alliaria petiolata	3	Flowering
1323	0.032123558	35177	46435340	5/15/20	2020	279977	https://www.inaturalist.org/observations/46435340	1	0	40.605045	-73.93328	Kings	New York	United States	Alliaria petiolata	4	Flowering
1324	0.032125407	6116	19849918	5/1/18	2018	532330	https://www.inaturalist.org/observations/19849918	2	0	39.80556107	-84.20237084	Montgomery	Ohio	United States	Alliaria petiolata	NA	Flowering	a
1325	0.032161948	22755	42023552	4/12/20	2020	631497	https://www.inaturalist.org/observations/42023552	1	0	41.82149895	-72.31230137	Tolland	Connecticut	United States	Alliaria petiolata	2	Not_Flowering
1326	0.032168728	36276	46495233	5/19/20	2020	2045632	https://www.inaturalist.org/observations/46495233	1	0	56.29106726	10.47951769	R√∏nde	√Örhus	Denmark	Alliaria petiolata	4	Flowering
1327	0.032188574	21972	41774430	4/8/20	2020	1001388	https://www.inaturalist.org/observations/41774430	2	0	54.28453333	-7.485428333			United Kingdom	Alliaria petiolata	3	Flowering
1328	0.032233206	34915	46002464	5/14/20	2020	2160342	https://www.inaturalist.org/observations/46002464	1	0	41.89189733	-72.80129077	Hartford	Connecticut	United States	Alliaria petiolata	3	Flowering
1329	0.032264494	10259	22866318	4/20/19	2019	395895	https://www.inaturalist.org/observations/22866318	1	0	40.61754236	-89.61208314	Tazewell	Illinois	United States	Alliaria petiolata	2	Not_Flowering
1330	0.032265471	35359	46123645	5/16/20	2020	2980165	https://www.inaturalist.org/observations/46123645	1	0	43.6443045	-79.44383026	Toronto		Canada	Alliaria petiolata	3	Flowering
1331	0.032281046	8362	17508453	10/13/18	2018	552204	https://www.inaturalist.org/observations/17508453	1	0	39.633625	-78.38826667	Allegany	Maryland	United States	Alliaria petiolata	1	Not_Flowering
1332	0.032285551	27657	43453650	4/25/20	2020	922496	https://www.inaturalist.org/observations/43453650	1	0	41.88563854	-87.9510945	DuPage	Illinois	United States	Alliaria petiolata	2	Flowering
1333	0.032295217	28785	43818299	4/26/20	2020	2811122	https://www.inaturalist.org/observations/43818299	2	0	42.78844197	-81.24961954	Elgin		Canada	Alliaria petiolata	2	Not_Flowering
1334	0.032316748	11257	23236900	4/26/19	2019	735937	https://www.inaturalist.org/observations/23236900	2	0	39.0241421	-77.1548477	Montgomery	Maryland	United States	Alliaria petiolata	4	Flowering
1335	0.032373104	6361	12247914	5/5/18	2018	577059	https://www.inaturalist.org/observations/12247914	1	0	41.92513741	-82.51005506	Lake Erie		Canada	Alliaria petiolata	3	Flowering
1336	0.032437061	14188	24677884	5/6/19	2019	1521202	https://www.inaturalist.org/observations/24677884	3	0	42.41807594	-71.15985419	Middlesex	Massachusetts	United States	Alliaria petiolata	NA	Flowering	a
1337	0.032449319	30398	44428324	4/30/20	2020	1546760	https://www.inaturalist.org/observations/44428324	2	0	38.95165127	-94.68156308	Johnson	Kansas	United States	Alliaria petiolata	1	Not_Flowering
1338	0.032459041	33138	45272154	5/8/20	2020	2906984	https://www.inaturalist.org/observations/45272154	2	0	39.02779318	-76.59389837	Anne Arundel	Maryland	United States	Alliaria petiolata	4	Flowering
1339	0.032489113	19817	40146139	3/17/20	2020	1903692	https://www.inaturalist.org/observations/40146139	1	0	39.06673511	-76.97750308	Montgomery	Maryland	United States	Alliaria petiolata	1	Not_Flowering
1340	0.032509728	24961	49119832	4/20/20	2020	9463	https://www.inaturalist.org/observations/49119832	1	0	43.57935833	-79.57319722	Peel		Canada	Alliaria petiolata	2	Not_Flowering
1341	0.032546109	21550	41538174	4/6/20	2020	1471538	https://www.inaturalist.org/observations/41538174	3	0	42.66418059	-73.81013794	Albany	New York	United States	Alliaria petiolata	1	Not_Flowering
1342	0.032605219	10247	22790780	4/20/19	2019	1633916	https://www.inaturalist.org/observations/22790780	1	0	40.05068847	-75.71402086	Chester	Pennsylvania	United States	Alliaria petiolata	3	Flowering
1343	0.032611618	28539	43684662	4/26/20	2020	2737876	https://www.inaturalist.org/observations/43684662	2	0	40.0883929	-75.06696949	Philadelphia	Pennsylvania	United States	Alliaria petiolata	1	Not_Flowering
1344	0.032658473	8384	17632960	10/18/18	2018	1167262	https://www.inaturalist.org/observations/17632960	2	0	43.161663	-79.231487	Niagara		Canada	Alliaria petiolata	1	Not_Flowering
1345	0.032701129	581	1285554	3/10/15	2015	76331	http://www.inaturalist.org/observations/1285554	1	0	40.450431	-74.42421	Middlesex	New Jersey	United States	Alliaria petiolata	1	Not_Flowering
1346	0.032723505	18076	32226958	9/6/19	2019	2222129	https://www.inaturalist.org/observations/32226958	1	0	42.38898455	-71.21785479	Middlesex	Massachusetts	United States	Alliaria petiolata	NA	NA	a
1347	0.032726608	18022	31476400	8/25/19	2019	2117411	https://www.inaturalist.org/observations/31476400	2	0	44.92103799	-93.32614244	Hennepin	Minnesota	United States	Alliaria petiolata	1	Not_Flowering
1348	0.032727407	22983	42113491	4/13/20	2020	1761730	https://www.inaturalist.org/observations/42113491	2	0	41.13449129	-81.5795337	Summit	Ohio	United States	Alliaria petiolata	2	Not_Flowering
1349	0.03276897	7234	12647165	5/20/18	2018	974336	https://www.inaturalist.org/observations/12647165	1	0	41.56566667	-71.36532	Newport	Rhode Island	United States	Alliaria petiolata	4	Flowering
1350	0.032776656	14156	24665663	5/6/19	2019	583989	https://www.inaturalist.org/observations/24665663	1	0	40.88394707	-73.91244859	Bronx	New York	United States	Alliaria petiolata	3	Flowering
1351	0.032797352	15793	25335392	5/18/19	2019	1048984	https://www.inaturalist.org/observations/25335392	1	0	44.94639799	-92.99632986	Ramsey	Minnesota	United States	Alliaria petiolata	4	Flowering
1352	0.032846526	30366	44408378	4/30/20	2020	1878517	https://www.inaturalist.org/observations/44408378	1	0	41.91884575	-91.41411658	Linn	Iowa	United States	Alliaria petiolata	3	Flowering
1353	0.032861714	16377	25727750	5/25/19	2019	640361	https://www.inaturalist.org/observations/25727750	1	0	56.15710018	9.5647809	Silkeborg	√Örhus	Denmark	Alliaria petiolata	4	Not_Flowering
1354	0.032880209	4594	17664350	4/26/18	2018	1120736	https://www.inaturalist.org/observations/17664350	2	0	36.64651333	-81.921075	Washington	Virginia	United States	Alliaria petiolata	3	Flowering
1355	0.032911483	788	1540170	5/23/15	2015	90276	http://www.inaturalist.org/observations/1540170	1	0	39.155364	-77.312834	Montgomery	Maryland	United States	Alliaria petiolata	NA	NA	e
1356	0.032946659	3782	10327114	3/19/18	2018	628034	https://www.inaturalist.org/observations/10327114	2	0	40.93232778	-73.10296667	Suffolk	New York	United States	Alliaria petiolata	1	Not_Flowering
1357	0.032959663	33647	45495233	5/10/20	2020	2873160	https://www.inaturalist.org/observations/45495233	2	0	41.29746251	-96.04352598	Douglas	Nebraska	United States	Alliaria petiolata	4	Flowering
1358	0.033058088	19439	39506483	3/3/20	2020	477900	https://www.inaturalist.org/observations/39506483	0	0	38.02344167	-78.63124667	Albemarle	Virginia	United States	Alliaria petiolata	NA	Not_Flowering	b
1359	0.033065376	27911	43637276	4/25/20	2020	2768292	https://www.inaturalist.org/observations/43637276	1	0	41.35134201	-77.35458201	Lycoming	Pennsylvania	United States	Alliaria petiolata	2	Not_Flowering
1360	0.033134482	22262	41859142	4/10/20	2020	1293450	https://www.inaturalist.org/observations/41859142	1	0	40.05728889	-75.24395	Philadelphia	Pennsylvania	United States	Alliaria petiolata	3	Flowering
1361	0.033147239	32162	44983694	5/5/20	2020	1725277	https://www.inaturalist.org/observations/44983694	2	0	41.67349465	-74.25269716	Ulster	New York	United States	Alliaria petiolata	4	Flowering
1362	0.033171759	16427	25764343	5/25/19	2019	1578847	https://www.inaturalist.org/observations/25764343	1	0	51.19024373	1.038665674	Kent	England	United Kingdom	Alliaria petiolata	NA	Flowering	a
1363	0.0331728	3920	10701018	4/8/18	2018	821322	https://www.inaturalist.org/observations/10701018	2	0	51.18258197	4.333567489	Antwerpen	Antwerp	Belgium	Alliaria petiolata	2	Not_Flowering
1364	0.033184331	40643	53142830	7/15/20	2020	1042288	https://www.inaturalist.org/observations/53142830	1	0	51.6100976	0.1629564	Havering	England	United Kingdom	Alliaria petiolata	1	Not_Flowering
1365	0.033216574	14260	24705643	5/6/19	2019	357439	https://www.inaturalist.org/observations/24705643	2	0	40.61930979	-74.11588789	Richmond	New York	United States	Alliaria petiolata	3	Flowering
1366	0.033283698	24117	42517439	4/18/20	2020	604518	https://www.inaturalist.org/observations/42517439	1	0	50.79408467	4.482738028	Halle-Vilvoorde	Flemish Brabant	Belgium	Alliaria petiolata	3	Flowering
1367	0.033313641	15093	24963636	5/11/19	2019	1738069	https://www.inaturalist.org/observations/24963636	1	0	40.81435793	-73.96220522	New York	New York	United States	Alliaria petiolata	4	Flowering
1368	0.033321441	13090	24048284	4/29/19	2019	290986	https://www.inaturalist.org/observations/24048284	1	0	42.3323672	-72.62677087	Hampshire	Massachusetts	United States	Alliaria petiolata	3	Flowering
1369	0.033357851	10989	23124264	4/26/19	2019	1671251	https://www.inaturalist.org/observations/23124264	3	0	40.32459377	-79.86932128	Allegheny	Pennsylvania	United States	Alliaria petiolata	4	Flowering
1370	0.033365634	23176	42190873	4/14/20	2020	2617057	https://www.inaturalist.org/observations/42190873	2	0	41.11799476	-73.86442526	Westchester	New York	United States	Alliaria petiolata	2	Not_Flowering
1371	0.033375515	3374	7967217	9/17/17	2017	572980	https://www.inaturalist.org/observations/7967217	2	0	40.89313621	-74.00783493	Bergen	New Jersey	United States	Alliaria petiolata	1	Not_Flowering
1372	0.033379832	21879	41694434	4/8/20	2020	1899683	https://www.inaturalist.org/observations/41694434	2	0	48.1285286	-1.614146375	Ille-Et-Vilaine		France	Alliaria petiolata	3	Flowering
1373	0.033442147	8457	18214777	11/7/18	2018	1337954	https://www.inaturalist.org/observations/18214777	2	0	42.88329004	-88.15265536	Waukesha	Wisconsin	United States	Alliaria petiolata	1	Not_Flowering
1374	0.033443687	3721	10165145	3/10/18	2018	50920	https://www.inaturalist.org/observations/10165145	1	0	40.76053404	-73.75806922	Queens	New York	United States	Alliaria petiolata	1	Not_Flowering
1375	0.033516798	14781	24855359	5/9/19	2019	1732854	https://www.inaturalist.org/observations/24855359	2	0	40.84798185	-73.944498	New York	New York	United States	Alliaria petiolata	4	Flowering
1376	0.033526524	38640	47767532	5/29/20	2020	1974128	https://www.inaturalist.org/observations/47767532	2	0	42.54722951	-76.65620126	Tompkins	New York	United States	Alliaria petiolata	4	Flowering
1377	0.033553739	29687	44128407	4/28/20	2020	1543612	https://www.inaturalist.org/observations/44128407	1	0	51.39917806	-2.405932937	Bath and North East Somerset	England	United Kingdom	Alliaria petiolata	3	Flowering
1378	0.033613622	25712	42950649	4/23/20	2020	2754455	https://www.inaturalist.org/observations/42950649	2	0	52.52776884	13.40451918		Berlin	Germany	Alliaria petiolata	4	Flowering
1379	0.033613646	29010	43889795	4/27/20	2020	2099757	https://www.inaturalist.org/observations/43889795	1	0	50.35114656	4.621378266	Namur	Namur	Belgium	Alliaria petiolata	3	Flowering
1380	0.033616255	24292	42567072	4/19/20	2020	2592003	https://www.inaturalist.org/observations/42567072	2	0	51.37557942	6.89671222		Nordrhein-Westfalen	Germany	Alliaria petiolata	3	Flowering
1381	0.033663481	5364	11731270	4/29/18	2018	381918	https://www.inaturalist.org/observations/11731270	1	0	38.90444136	-77.09758586	Arlington	Virginia	United States	Alliaria petiolata	3	Flowering
1382	0.033677611	31431	44740917	5/3/20	2020	2723135	https://www.inaturalist.org/observations/44740917	2	0	55.84928	-4.240195	Glasgow	Scotland	United Kingdom	Alliaria petiolata	3	Flowering
1383	0.033712732	37171	46860832	5/22/20	2020	2875743	https://www.inaturalist.org/observations/46860832	1	0	40.98731939	-74.13777779	Bergen	New Jersey	United States	Alliaria petiolata	4	Flowering
1384	0.03372126	9691	22482186	4/14/19	2019	871963	https://www.inaturalist.org/observations/22482186	2	0	38.76136098	-77.6016621	Prince William	Virginia	United States	Alliaria petiolata	2	Not_Flowering
1385	0.033746814	35325	46110568	5/16/20	2020	1183872	https://www.inaturalist.org/observations/46110568	1	0	53.95248848	27.62771089			Belarus	Alliaria petiolata	NA	Flowering	a
1386	0.033756248	3202	6768836	6/23/17	2017	312305	https://www.inaturalist.org/observations/6768836	1	0	40.3453451	-75.48258352	Montgomery	Pennsylvania	United States	Alliaria petiolata	1	Not_Flowering
1387	0.033773154	1348	3138700	5/10/16	2016	234560	http://www.inaturalist.org/observations/3138700	2	0	41.17936664	-82.22259248	Lorain	Ohio	United States	Alliaria petiolata	NA	Flowering	b
1388	0.033778404	40594	52876911	7/12/20	2020	1076896	https://www.inaturalist.org/observations/52876911	1	0	41.63580717	-82.83637008	Ottawa	Ohio	United States	Alliaria petiolata	1	Not_Flowering
1389	0.033785989	1108	2973690	4/19/16	2016	189239	http://www.inaturalist.org/observations/2973690	2	0	42.02625226	-88.24806841	Cook	Illinois	United States	Alliaria petiolata	1	Not_Flowering
1390	0.033854949	36052	46413802	5/18/20	2020	2992656	https://www.inaturalist.org/observations/46413802	2	0	40.30259071	-74.51117199	Middlesex	New Jersey	United States	Alliaria petiolata	1	Not_Flowering
1391	0.033859873	23841	42411608	4/17/20	2020	213733	https://www.inaturalist.org/observations/42411608	4	0	49.4460129	8.68409212		Baden-W√ºrttemberg	Germany	Alliaria petiolata	4	Flowering
1392	0.033893198	29405	44036554	4/27/20	2020	1973529	https://www.inaturalist.org/observations/44036554	2	0	39.07473889	-77.02351389	Montgomery	Maryland	United States	Alliaria petiolata	4	Flowering
1393	0.033961477	24389	42587403	4/19/20	2020	2701545	https://www.inaturalist.org/observations/42587403	2	0	40.99109711	-73.86942004	Westchester	New York	United States	Alliaria petiolata	3	Flowering
1394	0.034016717	9840	22578676	4/16/19	2019	1428239	https://www.inaturalist.org/observations/22578676	1	0	37.5314804	-77.44823193	Richmond city	Virginia	United States	Alliaria petiolata	4	Flowering
1395	0.034017939	421	661202	5/2/14	2014	4351	http://www.inaturalist.org/observations/661202	2	0	40.31575775	-79.84374237	Allegheny	Pennsylvania	United States	Alliaria petiolata	3	Flowering
1396	0.034021314	14262	24707914	5/6/19	2019	1486763	https://www.inaturalist.org/observations/24707914	1	0	45.43996	-75.72457	Communaut√©-Urbaine-de-l'Outaouais		Canada	Alliaria petiolata	1	Not_Flowering
1397	0.034034602	12628	23953084	4/28/19	2019	17390	https://www.inaturalist.org/observations/23953084	1	0	40.74423656	-73.74152435	Queens	New York	United States	Alliaria petiolata	3	Flowering
1398	0.034060146	11943	23507897	4/27/19	2019	900026	https://www.inaturalist.org/observations/23507897	1	0	40.77836772	-73.96891859	New York	New York	United States	Alliaria petiolata	3	Flowering
1399	0.034098464	36147	46715754	5/18/20	2020	1726843	https://www.inaturalist.org/observations/46715754	2	0	53.49977473	49.41059172			Russia	Alliaria petiolata	NA	Flowering	a
1400	0.034146053	30169	44320052	4/29/20	2020	497196	https://www.inaturalist.org/observations/44320052	1	0	43.9988966	-91.5851562	Winona	Minnesota	United States	Alliaria petiolata	2	Not_Flowering
1401	0.034167956	36409	46643400	5/19/20	2020	3005697	https://www.inaturalist.org/observations/46643400	2	0	60.28416667	25.10694444			Finland	Alliaria petiolata	2	Not_Flowering
1402	0.034173453	17494	27494937	6/23/19	2019	299197	https://www.inaturalist.org/observations/27494937	1	0	55.9347168	-3.239428523	Edinburgh	Scotland	United Kingdom	Alliaria petiolata	4	Flowering
1403	0.034188574	11890	23489262	4/27/19	2019	1482498	https://www.inaturalist.org/observations/23489262	2	0	42.36372695	-71.26022407	Middlesex	Massachusetts	United States	Alliaria petiolata	2	Not_Flowering
1404	0.03419452	13884	24520673	5/4/19	2019	1125412	https://www.inaturalist.org/observations/24520673	1	0	43.2638678	-80.49651483	Oxford		Canada	Alliaria petiolata	2	Not_Flowering
1405	0.034199176	21453	41494168	4/5/20	2020	917650	https://www.inaturalist.org/observations/41494168	2	0	41.63451901	-87.96349292	Cook	Illinois	United States	Alliaria petiolata	1	Not_Flowering
1406	0.034206895	34586	45824428	5/13/20	2020	561421	https://www.inaturalist.org/observations/45824428	1	0	43.49688873	-80.56490033	Regional Municipality of Waterloo		Canada	Alliaria petiolata	2	Not_Flowering
1407	0.034209349	23428	42274344	4/15/20	2020	1906854	https://www.inaturalist.org/observations/42274344	2	0	41.6277901	-70.57755529	Barnstable	Massachusetts	United States	Alliaria petiolata	NA	Not_Flowering	b
1408	0.034229682	32392	45053361	5/6/20	2020	2909428	https://www.inaturalist.org/observations/45053361	2	0	55.2214584	10.23203543	Broby	Fyn	Denmark	Alliaria petiolata	3	Flowering
1409	0.034249997	40001	50163002	6/19/20	2020	3204583	https://www.inaturalist.org/observations/50163002	1	0	41.95031534	-88.40367746	Kane	Illinois	United States	Alliaria petiolata	1	Not_Flowering
1410	0.034264768	23395	42263744	4/15/20	2020	2663959	https://www.inaturalist.org/observations/42263744	2	0	42.4012964	-71.58024331	Middlesex	Massachusetts	United States	Alliaria petiolata	2	Not_Flowering
1411	0.034297551	695	1476311	5/7/15	2015	55431	http://www.inaturalist.org/observations/1476311	1	0	42.149648	-87.78377	Cook	Illinois	United States	Alliaria petiolata	3	Flowering
1412	0.034312841	7640	13020045	6/1/18	2018	966777	https://www.inaturalist.org/observations/13020045	2	0	44.98326949	-93.43198183	Hennepin	Minnesota	United States	Alliaria petiolata	4	Not_Flowering
1413	0.034395147	40673	53352750	7/17/20	2020	3341121	https://www.inaturalist.org/observations/53352750	1	0	41.06442167	-74.06868333	Bergen	New Jersey	United States	Alliaria petiolata	1	Not_Flowering
1414	0.034412639	28157	43570775	4/26/20	2020	1707579	https://www.inaturalist.org/observations/43570775	2	0	50.14066519	14.42585058			Czechia	Alliaria petiolata	3	Flowering
1415	0.03443442	7049	12526996	5/16/18	2018	115572	https://www.inaturalist.org/observations/12526996	1	0	42.25500107	-83.03221893	Essex		Canada	Alliaria petiolata	3	Flowering
1416	0.034477158	9065	21956113	4/3/19	2019	1557694	https://www.inaturalist.org/observations/21956113	3	0	40.39947443	-74.64772677	Somerset	New Jersey	United States	Alliaria petiolata	1	Not_Flowering
1417	0.034544631	933	2793494	3/16/16	2016	117089	http://inaturalist.ca/observations/2793494	2	0	42.173429	-82.829413	Essex		Canada	Alliaria petiolata	1	Not_Flowering
1418	0.034551831	22492	41939422	4/11/20	2020	2077169	https://www.inaturalist.org/observations/41939422	1	0	40.41984723	-79.86143354	Allegheny	Pennsylvania	United States	Alliaria petiolata	3	Flowering
1419	0.03468703	23702	44270574	4/16/20	2020	799964	https://www.inaturalist.org/observations/44270574	1	0	40.729495	-74.274205	Essex	New Jersey	United States	Alliaria petiolata	3	Flowering
1420	0.034709521	4379	11329388	4/22/18	2018	621336	https://www.inaturalist.org/observations/11329388	2	0	41.66289501	-87.54590006	Cook	Illinois	United States	Alliaria petiolata	1	Not_Flowering
1421	0.034709532	25960	44015216	4/23/20	2020	2831261	https://www.inaturalist.org/observations/44015216	3	0	39.14249717	-84.66011167	Hamilton	Ohio	United States	Alliaria petiolata	3	Flowering
1422	0.034723764	9451	22338042	4/11/19	2019	349162	https://www.inaturalist.org/observations/22338042	1	0	39.08296824	-77.12248078	Montgomery	Maryland	United States	Alliaria petiolata	2	Not_Flowering
1423	0.034764162	31362	44721851	5/3/20	2020	1794233	https://www.inaturalist.org/observations/44721851	1	0	48.7039018	2.1552817	Essonne		France	Alliaria petiolata	4	Not_Flowering
1424	0.034777827	36600	46626547	5/20/20	2020	3015263	https://www.inaturalist.org/observations/46626547	1	0	50.54395018	15.20168848			Czechia	Alliaria petiolata	4	Flowering
1425	0.034805981	23652	42363377	4/16/20	2020	31477	https://www.inaturalist.org/observations/42363377	1	0	39.392945	-82.18029667	Athens	Ohio	United States	Alliaria petiolata	3	Flowering
1426	0.034835488	24852	42712797	4/20/20	2020	739566	https://www.inaturalist.org/observations/42712797	1	0	40.02294068	-75.10285199	Philadelphia	Pennsylvania	United States	Alliaria petiolata	3	Flowering
1427	0.03484485	29755	44151527	4/28/20	2020	2370039	https://www.inaturalist.org/observations/44151527	1	0	40.34485689	-79.50709534	Westmoreland	Pennsylvania	United States	Alliaria petiolata	4	Flowering
1428	0.03485911	28039	44191102	4/25/20	2020	622252	https://www.inaturalist.org/observations/44191102	1	0	38.84827539	-77.2397416	Fairfax	Virginia	United States	Alliaria petiolata	4	Flowering
1429	0.034899043	14893	24898773	5/10/19	2019	583989	https://www.inaturalist.org/observations/24898773	1	0	40.892411	-73.9089767	Bronx	New York	United States	Alliaria petiolata	4	Flowering
1430	0.034914122	11393	24302418	4/26/19	2019	439	https://www.inaturalist.org/observations/24302418	3	0	42.29307247	-71.21178495	Norfolk	Massachusetts	United States	Alliaria petiolata	2	Not_Flowering
1431	0.034980212	23590	42336752	4/16/20	2020	1288785	https://www.inaturalist.org/observations/42336752	1	0	52.92548481	-7.420547426	Laoighis		Ireland	Alliaria petiolata	3	Flowering
1432	0.035040605	28159	43571924	4/26/20	2020	2849577	https://www.inaturalist.org/observations/43571924	2	0	48.5813981	15.51539683	Krems-Stadt	Nieder√∂sterreich	Austria	Alliaria petiolata	4	Flowering
1433	0.03508003	14708	24810853	5/8/19	2019	931776	https://www.inaturalist.org/observations/24810853	2	0	42.22789232	-87.81358177	Lake	Illinois	United States	Alliaria petiolata	2	Not_Flowering
1434	0.035087679	11541	23366875	4/27/19	2019	915838	https://www.inaturalist.org/observations/23366875	1	0	40.01673644	-75.10782008	Philadelphia	Pennsylvania	United States	Alliaria petiolata	3	Flowering
1435	0.035091286	31470	44752269	5/3/20	2020	2850852	https://www.inaturalist.org/observations/44752269	2	0	41.22291311	-74.11294335	Rockland	New York	United States	Alliaria petiolata	3	Flowering
1436	0.035095362	32308	45034084	5/5/20	2020	1137537	https://www.inaturalist.org/observations/45034084	1	0	42.66245333	-71.24996167	Middlesex	Massachusetts	United States	Alliaria petiolata	3	Flowering
1437	0.035130921	14960	24915820	5/10/19	2019	311149	https://www.inaturalist.org/observations/24915820	1	0	40.80568601	-73.95854523	New York	New York	United States	Alliaria petiolata	4	Flowering
1438	0.035175487	18090	42107541	9/7/19	2019	164015	https://www.inaturalist.org/observations/42107541	1	0	45.35448	-75.674637	Ottawa		Canada	Alliaria petiolata	1	Not_Flowering
1439	0.035193067	2401	8644697	4/22/17	2017	662709	https://www.inaturalist.org/observations/8644697	4	0	50.95921467	5.407071636	Hasselt	Limburg	Belgium	Alliaria petiolata	4	Flowering
1440	0.035262208	27824	43527888	4/25/20	2020	447279	https://www.inaturalist.org/observations/43527888	1	0	38.7133783	-104.7169039	El Paso	Colorado	United States	Alliaria petiolata	3	Flowering
1441	0.035263831	14316	24858250	5/6/19	2019	480579	https://www.inaturalist.org/observations/24858250	1	0	40.89002	-73.89427167	Bronx	New York	United States	Alliaria petiolata	4	Flowering
1442	0.035264314	4562	11460731	4/26/18	2018	748233	https://www.inaturalist.org/observations/11460731	1	0	38.39697833	-82.31765	Cabell	West Virginia	United States	Alliaria petiolata	4	Flowering
1443	0.035266729	14034	24591817	5/5/19	2019	1142307	https://www.inaturalist.org/observations/24591817	2	0	50.79684171	4.452529997	Brussel	Brussels	Belgium	Alliaria petiolata	4	Flowering
1444	0.035279473	30098	44284090	4/29/20	2020	2216500	https://www.inaturalist.org/observations/44284090	1	0	42.21591438	-71.1762877	Norfolk	Massachusetts	United States	Alliaria petiolata	NA	Flowering	a
1445	0.035293566	27919	43656334	4/25/20	2020	2767371	https://www.inaturalist.org/observations/43656334	2	0	39.26722427	-76.87026453	Howard	Maryland	United States	Alliaria petiolata	4	Flowering
1446	0.035312242	11796	23457504	4/27/19	2019	1499607	https://www.inaturalist.org/observations/23457504	1	0	42.36683664	-71.25744191	Middlesex	Massachusetts	United States	Alliaria petiolata	2	Not_Flowering
1447	0.035341506	26162	43078412	4/24/20	2020	1425616	https://www.inaturalist.org/observations/43078412	2	0	55.84229278	37.57716369	Moskva gorsovet	Moscow City	Russia	Alliaria petiolata	1	Not_Flowering
1448	0.035350114	8731	20789204	2/23/19	2019	1479177	https://www.inaturalist.org/observations/20789204	2	0	39.56227956	-82.27625187	Hocking	Ohio	United States	Alliaria petiolata	1	Not_Flowering
1449	0.035351382	25771	42966843	4/23/20	2020	2702948	https://www.inaturalist.org/observations/42966843	3	0	50.01254165	14.5546746			Czechia	Alliaria petiolata	3	Flowering
1450	0.03537183	8807	21327329	3/17/19	2019	583663	https://www.inaturalist.org/observations/21327329	3	0	40.58171527	-73.89112523	Kings	New York	United States	Alliaria petiolata	NA	NA	b
1451	0.03543182	31797	44856711	5/4/20	2020	1899618	https://www.inaturalist.org/observations/44856711	1	0	50.78300167	7.144528333		Nordrhein-Westfalen	Germany	Alliaria petiolata	4	Flowering
1452	0.03545243	29803	44168182	4/28/20	2020	1595628	https://www.inaturalist.org/observations/44168182	1	0	42.72745659	-70.99833079	Essex	Massachusetts	United States	Alliaria petiolata	2	Not_Flowering
1453	0.035522117	12225	23632438	4/28/19	2019	1689985	https://www.inaturalist.org/observations/23632438	1	0	38.89284395	-76.9661829	District of Columbia	District of Columbia	United States	Alliaria petiolata	4	Flowering
1454	0.035535732	9019	21877856	4/1/19	2019	1225962	https://www.inaturalist.org/observations/21877856	1	0	42.36809473	-71.2607938	Middlesex	Massachusetts	United States	Alliaria petiolata	1	Not_Flowering
1455	0.03554596	30429	45232200	4/30/20	2020	1637969	https://www.inaturalist.org/observations/45232200	1	0	43.08045872	-86.23955688	Ottawa	Michigan	United States	Alliaria petiolata	2	Not_Flowering
1456	0.035552214	28043	44217502	4/25/20	2020	2592724	https://www.inaturalist.org/observations/44217502	1	0	40.82211875	-75.09262227	Northampton	Pennsylvania	United States	Alliaria petiolata	3	Flowering
1457	0.035563383	17034	26473742	6/3/19	2019	367383	https://www.inaturalist.org/observations/26473742	1	0	42.61454681	-80.45468398	Haldimand-Norfolk		Canada	Alliaria petiolata	4	Flowering
1458	0.035575934	28654	43738899	4/26/20	2020	831498	https://www.inaturalist.org/observations/43738899	2	0	51.49105981	-2.53970405	South Gloucestershire	England	United Kingdom	Alliaria petiolata	3	Flowering
1459	0.035607656	4758	11533630	4/27/18	2018	93995	https://www.inaturalist.org/observations/11533630	1	0	40.28259167	-79.94357167	Allegheny	Pennsylvania	United States	Alliaria petiolata	2	Not_Flowering
1460	0.035659046	27246	43367382	4/25/20	2020	2816500	https://www.inaturalist.org/observations/43367382	2	0	39.12731609	-84.44418188	Hamilton	Ohio	United States	Alliaria petiolata	NA	Flowering	a
1461	0.0356857	23306	42236470	4/15/20	2020	1631598	https://www.inaturalist.org/observations/42236470	1	0	51.9085673	7.8015721	Munster	Nordrhein-Westfalen	Germany	Alliaria petiolata	3	Flowering
1462	0.035783801	25542	42908585	4/22/20	2020	2811200	https://www.inaturalist.org/observations/42908585	2	0	38.76629571	-84.6201529	Grant	Kentucky	United States	Alliaria petiolata	3	Flowering
1463	0.035787826	7043	12521895	5/16/18	2018	966549	https://www.inaturalist.org/observations/12521895	2	0	44.97923703	-93.43568719	Hennepin	Minnesota	United States	Alliaria petiolata	2	Not_Flowering
1464	0.03579118	3301	7407270	8/6/17	2017	20600	https://www.inaturalist.org/observations/7407270	2	0	40.88518056	-73.83634167	Bronx	New York	United States	Alliaria petiolata	1	Not_Flowering
1465	0.035814523	7856	14307877	6/16/18	2018	691956	https://www.inaturalist.org/observations/14307877	3	0	42.49823333	-71.258125	Middlesex	Massachusetts	United States	Alliaria petiolata	4	Flowering
1466	0.035859723	8839	21433837	3/20/19	2019	325451	https://www.inaturalist.org/observations/21433837	2	0	40.40728281	-76.8130475	Dauphin	Pennsylvania	United States	Alliaria petiolata	1	Not_Flowering
1467	0.035867799	23295	42234030	4/15/20	2020	2430825	https://www.inaturalist.org/observations/42234030	1	0	48.5677603	-1.9327788	Ille-Et-Vilaine		France	Alliaria petiolata	4	Flowering
1468	0.035868159	256	36921733	4/24/13	2013	442615	https://www.inaturalist.org/observations/36921733	1	0	38.89591372	-77.06198347	District of Columbia	District of Columbia	United States	Alliaria petiolata	4	Flowering
1469	0.03589183	16291	25976943	5/23/19	2019	736005	https://www.inaturalist.org/observations/25976943	2	0	44.49275645	-73.23849688	Chittenden	Vermont	United States	Alliaria petiolata	3	Flowering
1470	0.035939921	8511	18603809	11/24/18	2018	1279101	https://www.inaturalist.org/observations/18603809	2	0	40.82457685	-73.17210604	Suffolk	New York	United States	Alliaria petiolata	1	Not_Flowering
1471	0.035963607	1717	4309730	10/6/16	2016	326714	http://www.inaturalist.org/observations/4309730	2	0	40.47386	-74.421986	Middlesex	New Jersey	United States	Alliaria petiolata	1	Not_Flowering
1472	0.035964694	15665	25307564	5/17/19	2019	488129	https://www.inaturalist.org/observations/25307564	1	0	40.89131223	-73.9120193	Bronx	New York	United States	Alliaria petiolata	4	Flowering
1473	0.035968778	2332	5877520	4/20/17	2017	329813	https://www.inaturalist.org/observations/5877520	1	0	40.9076702	-73.2079716	Suffolk	New York	United States	Alliaria petiolata	3	Flowering
1474	0.03597077	35801	46292017	5/17/20	2020	1453678	https://www.inaturalist.org/observations/46292017	1	0	55.92390372	37.90573485	Pushkinskiy rayon		Russia	Alliaria petiolata	3	Flowering
1475	0.035986928	36488	46587575	5/20/20	2020	3013136	https://www.inaturalist.org/observations/46587575	2	0	56.30379637	9.163997171	Karup	Viborg	Denmark	Alliaria petiolata	4	Flowering
1476	0.035993202	19658	39925788	3/13/20	2020	616772	https://www.inaturalist.org/observations/39925788	2	0	40.27287253	-80.1612089	Washington	Pennsylvania	United States	Alliaria petiolata	1	Not_Flowering
1477	0.035998375	37612	47198251	5/24/20	2020	3002434	https://www.inaturalist.org/observations/47198251	3	1	44.04154919	-79.44050519	York		Canada	Alliaria petiolata	NA	Flowering	b
1478	0.036012232	21898	41703515	4/8/20	2020	2218926	https://www.inaturalist.org/observations/41703515	2	0	41.80094259	-80.05237349	Crawford	Pennsylvania	United States	Alliaria petiolata	1	Not_Flowering
1479	0.036029927	34815	45903589	5/14/20	2020	19946	https://www.inaturalist.org/observations/45903589	1	0	43.27225406	-73.17005876	Bennington	Vermont	United States	Alliaria petiolata	2	Not_Flowering
1480	0.036038567	37789	47191885	5/24/20	2020	655221	https://www.inaturalist.org/observations/47191885	1	0	42.58820833	-70.84718333	Essex	Massachusetts	United States	Alliaria petiolata	4	Flowering
1481	0.036071351	30937	44603151	5/2/20	2020	2172182	https://www.inaturalist.org/observations/44603151	1	0	39.31280125	-76.80421562	Howard	Maryland	United States	Alliaria petiolata	4	Flowering
1482	0.036077426	21741	41636901	4/7/20	2020	428097	https://www.inaturalist.org/observations/41636901	1	0	40.19874342	-75.64251711	Chester	Pennsylvania	United States	Alliaria petiolata	1	Not_Flowering
1483	0.036080941	21985	42025431	4/8/20	2020	2721519	https://www.inaturalist.org/observations/42025431	2	0	37.99306364	-87.40549989	Warrick	Indiana	United States	Alliaria petiolata	4	Flowering
1484	0.036086977	5805	11885699	4/30/18	2018	926877	https://www.inaturalist.org/observations/11885699	2	0	37.53148007	-77.45106778	Richmond city	Virginia	United States	Alliaria petiolata	3	Flowering
1485	0.036124221	35361	46124001	5/16/20	2020	468880	https://www.inaturalist.org/observations/46124001	2	0	40.78510865	-74.10572886	Bergen	New Jersey	United States	Alliaria petiolata	1	Not_Flowering
1486	0.036137149	12988	23995063	4/29/19	2019	1680899	https://www.inaturalist.org/observations/23995063	1	0	39.42631694	-76.44227698	Baltimore	Maryland	United States	Alliaria petiolata	4	Flowering
1487	0.03616385	22198	41831123	4/10/20	2020	4918	https://www.inaturalist.org/observations/41831123	2	0	43.81629167	4.643741667	Gard	Provence-Alpes-C√¥te-d'Azur	France	Alliaria petiolata	4	Flowering
1488	0.036207033	42	49316266	4/15/07	2007	208120	https://www.inaturalist.org/observations/49316266	1	0	42.40832196	-71.3267425	Middlesex	Massachusetts	United States	Alliaria petiolata	1	Not_Flowering
1489	0.036214897	38683	47817726	5/30/20	2020	2763517	https://www.inaturalist.org/observations/47817726	1	0	60.17783431	24.93176537			Finland	Alliaria petiolata	4	Flowering
1490	0.036239354	26338	43125929	4/24/20	2020	2827685	https://www.inaturalist.org/observations/43125929	2	0	49.78800157	6.069052985			Luxembourg	Alliaria petiolata	4	Flowering
1491	0.036239704	18507	35764447	11/5/19	2019	1525534	https://www.inaturalist.org/observations/35764447	1	0	38.85185623	-77.46320343	Fairfax	Virginia	United States	Alliaria petiolata	1	Not_Flowering
1492	0.036309569	8767	21213256	3/13/19	2019	1130457	https://www.inaturalist.org/observations/21213256	1	0	40.62135448	-80.00555145	Allegheny	Pennsylvania	United States	Alliaria petiolata	1	Not_Flowering
1493	0.036316618	10426	22860238	4/21/19	2019	18701	https://www.inaturalist.org/observations/22860238	2	0	41.88497543	-72.63328552	Hartford	Connecticut	United States	Alliaria petiolata	1	Not_Flowering
1494	0.036362334	5671	11828532	4/29/18	2018	169566	https://www.inaturalist.org/observations/11828532	1	0	39.08155	-77.00496667	Montgomery	Maryland	United States	Alliaria petiolata	3	Flowering
1495	0.036370379	38578	47714152	5/29/20	2020	2849486	https://www.inaturalist.org/observations/47714152	1	0	52.4389098	-1.995656	West Midlands	England	United Kingdom	Alliaria petiolata	4	Flowering
1496	0.036377796	39133	48761042	6/2/20	2020	3137149	https://www.inaturalist.org/observations/48761042	2	0	60.22765088	24.88522008			Finland	Alliaria petiolata	3	Flowering
1497	0.036529206	25260	42842568	4/22/20	2020	2791073	https://www.inaturalist.org/observations/42842568	1	0	53.77461199	10.48437992	Schleswig-Holstein	Schleswig-Holstein	Germany	Alliaria petiolata	3	Flowering
1498	0.036538623	29967	44235512	4/29/20	2020	2798896	https://www.inaturalist.org/observations/44235512	1	0	56.28445486	9.425949762	Kjellerup	Viborg	Denmark	Alliaria petiolata	3	Flowering
1499	0.036593238	38555	50118301	5/28/20	2020	1015871	https://www.inaturalist.org/observations/50118301	1	0	44.29356587	-78.35788476	Peterborough		Canada	Alliaria petiolata	4	Flowering
1500	0.036659344	29977	44238461	4/29/20	2020	2867862	https://www.inaturalist.org/observations/44238461	2	0	49.91779271	11.72756552	Oberfranken	Bayern	Germany	Alliaria petiolata	NA	Flowering	b
1501	0.036692276	33241	45318718	5/8/20	2020	2890055	https://www.inaturalist.org/observations/45318718	2	0	42.94571778	-88.37267181	Waukesha	Wisconsin	United States	Alliaria petiolata	3	Flowering
1502	0.036732347	497	715178	6/3/14	2014	35078	http://www.inaturalist.org/observations/715178	1	0	40.582348	-74.5502	Somerset	New Jersey	United States	Alliaria petiolata	1	Not_Flowering
1503	0.03674803	40624	53069578	7/14/20	2020	2701545	https://www.inaturalist.org/observations/53069578	1	0	40.9874479	-73.8714579	Westchester	New York	United States	Alliaria petiolata	4	Flowering
1504	0.036748676	262	3622917	4/27/13	2013	172	http://www.inaturalist.org/observations/3622917	2	0	40.376187	-74.338624	Middlesex	New Jersey	United States	Alliaria petiolata	3	Flowering
1505	0.036770583	33796	45582780	5/10/20	2020	458249	https://www.inaturalist.org/observations/45582780	1	0	45.07913883	-93.46331167	Hennepin	Minnesota	United States	Alliaria petiolata	3	Flowering
1506	0.036775722	32731	45157171	5/7/20	2020	854084	https://www.inaturalist.org/observations/45157171	2	0	51.11583333	4.455	Antwerpen	Antwerp	Belgium	Alliaria petiolata	4	Flowering
1507	0.036776992	22137	41807722	4/10/20	2020	2394733	https://www.inaturalist.org/observations/41807722	2	0	50.83604009	4.540614618	Louvain	Flemish Brabant	Belgium	Alliaria petiolata	3	Flowering
1508	0.036803996	9763	22528692	4/15/19	2019	3320	https://www.inaturalist.org/observations/22528692	3	0	51.60670853	-0.552263916	Buckinghamshire	England	United Kingdom	Alliaria petiolata	2	Not_Flowering
1509	0.036816736	39226	48443527	6/4/20	2020	3091576	https://www.inaturalist.org/observations/48443527	2	0	60.23831296	24.75881617			Finland	Alliaria petiolata	4	Flowering
1510	0.036822514	26885	43284350	4/25/20	2020	2805681	https://www.inaturalist.org/observations/43284350	3	0	47.19416895	15.65009578		Steiermark	Austria	Alliaria petiolata	4	Flowering
1511	0.036853712	29644	44110288	4/28/20	2020	2735022	https://www.inaturalist.org/observations/44110288	1	0	56.9839325	8.949050903	Thisted	Viborg	Denmark	Alliaria petiolata	NA	Flowering	b
1512	0.036860192	4004	10863964	4/13/18	2018	774273	https://www.inaturalist.org/observations/10863964	3	0	40.28977222	-74.72549022	Mercer	New Jersey	United States	Alliaria petiolata	1	Not_Flowering
1513	0.036866115	15540	25226959	5/16/19	2019	18303	https://www.inaturalist.org/observations/25226959	2	0	43.62428003	-73.35245023	Rutland	Vermont	United States	Alliaria petiolata	3	Flowering
1514	0.036869976	29351	44014263	4/27/20	2020	2749485	https://www.inaturalist.org/observations/44014263	1	0	39.02507078	-77.50051526	Loudoun	Virginia	United States	Alliaria petiolata	4	Flowering
1515	0.036924963	23373	42256798	4/15/20	2020	2138373	https://www.inaturalist.org/observations/42256798	1	0	50.99911101	4.58602041	Mechelen	Antwerp	Belgium	Alliaria petiolata	3	Flowering
1516	0.036928052	25752	42961092	4/23/20	2020	1969784	https://www.inaturalist.org/observations/42961092	4	0	46.76346497	7.599656352			Switzerland	Alliaria petiolata	4	Flowering
1517	0.036937783	28905	45573021	4/26/20	2020	2856976	https://www.inaturalist.org/observations/45573021	1	0	41.76772222	-88.15873333	DuPage	Illinois	United States	Alliaria petiolata	3	Flowering
1518	0.036949097	32481	45076906	5/6/20	2020	1914276	https://www.inaturalist.org/observations/45076906	1	0	55.9273971	-3.2353514	Edinburgh	Scotland	United Kingdom	Alliaria petiolata	3	Flowering
1519	0.036978048	14501	24749029	5/7/19	2019	311140	https://www.inaturalist.org/observations/24749029	1	0	40.78634488	-73.95777474	New York	New York	United States	Alliaria petiolata	4	Flowering
1520	0.036982093	4537	11448219	4/26/18	2018	903306	https://www.inaturalist.org/observations/11448219	2	0	39.49016162	-87.32347366	Vigo	Indiana	United States	Alliaria petiolata	3	Flowering
1521	0.037069495	21934	41718793	4/8/20	2020	1372725	https://www.inaturalist.org/observations/41718793	2	0	42.59414104	-83.01122479	Macomb	Michigan	United States	Alliaria petiolata	1	Not_Flowering
1522	0.037077987	1775	4765240	12/7/16	2016	35078	http://www.inaturalist.org/observations/4765240	1	0	40.66945786	-74.40134525	Union	New Jersey	United States	Alliaria petiolata	1	Not_Flowering
1523	0.037082301	6699	12346950	5/10/18	2018	419580	https://www.inaturalist.org/observations/12346950	1	0	49.84694667	6.302351667			Luxembourg	Alliaria petiolata	4	Flowering
1524	0.037102132	39288	48549154	6/5/20	2020	2788242	https://www.inaturalist.org/observations/48549154	1	0	49.82567074	22.74902869	Przemysl	Subcarpathian	Poland	Alliaria petiolata	4	Flowering
1525	0.037139075	10327	22822219	4/21/19	2019	1576348	https://www.inaturalist.org/observations/22822219	3	0	51.38766252	-2.354764268	Bath and North East Somerset	England	United Kingdom	Alliaria petiolata	3	Flowering
1526	0.037242189	21774	41647662	4/7/20	2020	2330303	https://www.inaturalist.org/observations/41647662	1	0	41.66983521	-91.50488698	Johnson	Iowa	United States	Alliaria petiolata	1	Not_Flowering
1527	0.03724307	27723	43474321	4/25/20	2020	2596608	https://www.inaturalist.org/observations/43474321	2	0	40.44470581	-74.65010524	Somerset	New Jersey	United States	Alliaria petiolata	3	Flowering
1528	0.037259553	37298	46952604	5/22/20	2020	2661696	https://www.inaturalist.org/observations/46952604	1	0	57.04012656	9.752286234	Aalborg	North Jutland	Denmark	Alliaria petiolata	4	Flowering
1529	0.037284954	39631	49288060	6/11/20	2020	3134876	https://www.inaturalist.org/observations/49288060	1	0	43.82015556	-72.52243056	Windsor	Vermont	United States	Alliaria petiolata	4	Flowering
1530	0.037320931	30057	44266206	4/29/20	2020	2393511	https://www.inaturalist.org/observations/44266206	1	0	51.95025681	6.217693793	Wehl		Netherlands	Alliaria petiolata	4	Flowering
1531	0.037425752	12079	24322676	4/27/19	2019	1178532	https://www.inaturalist.org/observations/24322676	1	0	42.30013	-83.76484	Washtenaw	Michigan	United States	Alliaria petiolata	1	Not_Flowering
1532	0.037472133	22852	42161223	4/12/20	2020	1433997	https://www.inaturalist.org/observations/42161223	4	0	48.40736667	9.9882		Baden-W√ºrttemberg	Germany	Alliaria petiolata	3	Flowering
1533	0.037499831	5123	11652114	4/28/18	2018	109653	https://www.inaturalist.org/observations/11652114	1	0	40.659395	-73.971405	Kings	New York	United States	Alliaria petiolata	3	Flowering
1534	0.037592553	1710	4191508	9/24/16	2016	295141	http://www.inaturalist.org/observations/4191508	1	0	42.59506806	-76.36115362	Tompkins	New York	United States	Alliaria petiolata	1	Not_Flowering
1535	0.037609452	12394	23709153	4/28/19	2019	1684171	https://www.inaturalist.org/observations/23709153	1	0	49.62664924	6.124746837			Luxembourg	Alliaria petiolata	3	Flowering
1536	0.037649375	6852	12412584	5/13/18	2018	959123	https://www.inaturalist.org/observations/12412584	1	0	51.22120486	1.229996933	Kent	England	United Kingdom	Alliaria petiolata	4	Flowering
1537	0.037659128	29994	44247408	4/29/20	2020	2790328	https://www.inaturalist.org/observations/44247408	1	0	41.31998653	-81.60991646	Cuyahoga	Ohio	United States	Alliaria petiolata	3	Flowering
1538	0.037680172	35328	46111537	5/16/20	2020	2548883	https://www.inaturalist.org/observations/46111537	2	0	42.66413	-73.8102328	Albany	New York	United States	Alliaria petiolata	NA	Flowering	a
1539	0.037700632	16187	25688590	5/22/19	2019	1770753	https://www.inaturalist.org/observations/25688590	2	0	41.01411815	-80.67142723	Mahoning	Ohio	United States	Alliaria petiolata	1	Not_Flowering
1540	0.037706478	15932	25411328	5/19/19	2019	1229171	https://www.inaturalist.org/observations/25411328	1	0	40.76215079	-73.75479852	Queens	New York	United States	Alliaria petiolata	4	Flowering
1541	0.03771735	14530	24749336	5/7/19	2019	311140	https://www.inaturalist.org/observations/24749336	1	0	40.78644578	-73.95778687	New York	New York	United States	Alliaria petiolata	4	Flowering
1542	0.037746453	9933	22636216	4/17/19	2019	432085	https://www.inaturalist.org/observations/22636216	3	0	42.36515833	-71.25994167	Middlesex	Massachusetts	United States	Alliaria petiolata	1	Not_Flowering
1543	0.03774975	20092	40534319	3/22/20	2020	2663938	https://www.inaturalist.org/observations/40534319	2	0	40.75027074	-74.72846487	Morris	New Jersey	United States	Alliaria petiolata	1	Flowering
1544	0.037753457	15497	25966802	5/15/19	2019	369892	https://www.inaturalist.org/observations/25966802	2	0	42.73733804	-73.6526245	Rensselaer	New York	United States	Alliaria petiolata	3	Flowering
1545	0.037763389	15507	25209168	5/16/19	2019	1750055	https://www.inaturalist.org/observations/25209168	1	0	43.20553667	-77.95353016	Monroe	New York	United States	Alliaria petiolata	3	Flowering
1546	0.037768055	30200	44417546	4/29/20	2020	2137623	https://www.inaturalist.org/observations/44417546	2	0	38.80688239	-77.14787599	Fairfax	Virginia	United States	Alliaria petiolata	4	Flowering
1547	0.037804351	6589	13352071	5/8/18	2018	40107	https://www.inaturalist.org/observations/13352071	2	0	42.79138889	-73.77111111	Saratoga	New York	United States	Alliaria petiolata	3	Flowering
1548	0.037876076	14814	24894566	5/9/19	2019	900026	https://www.inaturalist.org/observations/24894566	1	0	40.7992516	-73.95648982	New York	New York	United States	Alliaria petiolata	4	Flowering
1549	0.037880675	37332	49874174	5/22/20	2020	3190245	https://www.inaturalist.org/observations/49874174	2	0	43.39751121	-80.48592365	Regional Municipality of Waterloo		Canada	Alliaria petiolata	3	Flowering
1550	0.037900696	40567	52658340	7/11/20	2020	3261600	https://www.inaturalist.org/observations/52658340	1	0	54.17876705	37.58637467			Russia	Alliaria petiolata	4	Not_Flowering
1551	0.037913113	28938	43855077	4/27/20	2020	2041659	https://www.inaturalist.org/observations/43855077	1	0	59.19727083	17.81238073	Stockholm		Sweden	Alliaria petiolata	2	Not_Flowering
1552	0.037919554	4308	11279517	4/21/18	2018	760002	https://www.inaturalist.org/observations/11279517	1	0	39.90478178	-83.21062277	Franklin	Ohio	United States	Alliaria petiolata	2	Flowering
1553	0.037972216	2234	5813795	4/16/17	2017	3785	https://www.inaturalist.org/observations/5813795	2	0	38.97270573	-77.03962505	District of Columbia	District of Columbia	United States	Alliaria petiolata	NA	Flowering	a
1554	0.038006943	14495	24748894	5/7/19	2019	311140	https://www.inaturalist.org/observations/24748894	2	0	40.78630051	-73.95758205	New York	New York	United States	Alliaria petiolata	4	Flowering
1555	0.038018491	25912	43048331	4/23/20	2020	2037977	https://www.inaturalist.org/observations/43048331	1	0	51.1305467	5.5913027	Maaseik	Limburg	Belgium	Alliaria petiolata	4	Flowering
1556	0.038037559	27900	43615427	4/25/20	2020	8934	https://www.inaturalist.org/observations/43615427	1	0	40.763645	-89.637895	Peoria	Illinois	United States	Alliaria petiolata	3	Flowering
1557	0.038050881	3638	9764428	2/7/18	2018	757344	https://www.inaturalist.org/observations/9764428	2	0	43.30894267	-80.35521462	Regional Municipality of Waterloo		Canada	Alliaria petiolata	NA	NA	d
1558	0.038058453	14441	24724655	5/7/19	2019	1708083	https://www.inaturalist.org/observations/24724655	1	0	43.77946883	-79.46172502	Toronto		Canada	Alliaria petiolata	1	Not_Flowering
1559	0.038101258	10975	23119474	4/26/19	2019	1096943	https://www.inaturalist.org/observations/23119474	1	0	50.45735168	4.856339932	Namur	Namur	Belgium	Alliaria petiolata	3	Flowering
1560	0.038140529	23887	42453867	4/17/20	2020	1913991	https://www.inaturalist.org/observations/42453867	4	0	52.95351423	13.14821776	Brandenburg	Brandenburg	Germany	Alliaria petiolata	3	Flowering
1561	0.03824413	31826	44870417	5/4/20	2020	2590329	https://www.inaturalist.org/observations/44870417	1	0	40.28405743	-77.42690483	Cumberland	Pennsylvania	United States	Alliaria petiolata	4	Flowering
1562	0.038333318	12061	24003059	4/27/19	2019	1597299	https://www.inaturalist.org/observations/24003059	2	0	39.2947987	-76.7852603	Howard	Maryland	United States	Alliaria petiolata	2	Not_Flowering
1563	0.038349336	22928	42087729	4/13/20	2020	1426409	https://www.inaturalist.org/observations/42087729	3	0	50.61941244	4.570007399	Nijvel	Walloon Brabant	Belgium	Alliaria petiolata	3	Flowering
1564	0.038385581	16067	25507785	5/21/19	2019	1773162	https://www.inaturalist.org/observations/25507785	2	0	44.97996917	-93.43463273	Hennepin	Minnesota	United States	Alliaria petiolata	3	Flowering
1565	0.038410934	30687	44523471	5/1/20	2020	1054345	https://www.inaturalist.org/observations/44523471	2	0	40.17105178	-74.8139593	Bucks	Pennsylvania	United States	Alliaria petiolata	4	Flowering
1566	0.038422738	25644	42929481	4/23/20	2020	1640661	https://www.inaturalist.org/observations/42929481	2	0	53.34424913	-1.45501596	South Yorkshire	England	United Kingdom	Alliaria petiolata	3	Flowering
1567	0.038491991	33190	45292895	5/8/20	2020	2928127	https://www.inaturalist.org/observations/45292895	2	0	41.32051303	-77.07681673	Lycoming	Pennsylvania	United States	Alliaria petiolata	3	Flowering
1568	0.038513971	23015	42136912	4/13/20	2020	2590462	https://www.inaturalist.org/observations/42136912	1	0	39.88869073	-75.28986017	Delaware	Pennsylvania	United States	Alliaria petiolata	4	Flowering
1569	0.038538911	36418	46711066	5/19/20	2020	1659866	https://www.inaturalist.org/observations/46711066	2	0	44.39624667	-68.79225833	Hancock	Maine	United States	Alliaria petiolata	3	Flowering
1570	0.038638563	24697	42670838	4/20/20	2020	2408975	https://www.inaturalist.org/observations/42670838	3	0	52.4253016	-2.2163526	Worcestershire	England	United Kingdom	Alliaria petiolata	NA	Flowering	b
1571	0.038650578	40363	51599290	7/1/20	2020	3270209	https://www.inaturalist.org/observations/51599290	2	0	39.19110915	-84.31736297	Hamilton	Ohio	United States	Alliaria petiolata	1	Not_Flowering
1572	0.038652245	35285	46095531	5/16/20	2020	872514	https://www.inaturalist.org/observations/46095531	2	0	40.80220695	-74.23939979	Essex	New Jersey	United States	Alliaria petiolata	NA	Flowering	a
1573	0.0386572	15913	25395631	5/19/19	2019	1519248	https://www.inaturalist.org/observations/25395631	1	0	43.19175439	-79.60492351	Niagara		Canada	Alliaria petiolata	3	Flowering
1574	0.03866405	36439	47283158	5/19/20	2020	2514204	https://www.inaturalist.org/observations/47283158	1	0	56.13267652	43.08088783			Russia	Alliaria petiolata	4	Flowering
1575	0.038707456	24247	42556624	4/19/20	2020	2775590	https://www.inaturalist.org/observations/42556624	2	0	52.39208835	4.641531561	Haarlem		Netherlands	Alliaria petiolata	3	Flowering
1576	0.038712904	7275	25078028	5/20/18	2018	973877	https://www.inaturalist.org/observations/25078028	1	0	42.83083667	-72.62638	Windham	Vermont	United States	Alliaria petiolata	4	Flowering
1577	0.038757816	19586	39812430	3/10/20	2020	284003	https://www.inaturalist.org/observations/39812430	1	0	42.38541816	-83.91893359	Washtenaw	Michigan	United States	Alliaria petiolata	1	Not_Flowering
1578	0.038777516	5182	11666084	4/28/18	2018	406616	https://www.inaturalist.org/observations/11666084	2	0	38.89505775	-77.06389904	District of Columbia	District of Columbia	United States	Alliaria petiolata	4	Flowering
1579	0.038786594	7959	19197306	6/28/18	2018	289145	https://www.inaturalist.org/observations/19197306	1	0	43.02838548	-81.24629115	Middlesex		Canada	Alliaria petiolata	1	Not_Flowering
1580	0.038788901	32355	45392899	5/5/20	2020	2486543	https://www.inaturalist.org/observations/45392899	2	0	40.742117	-74.30622446	Essex	New Jersey	United States	Alliaria petiolata	4	Flowering
1581	0.03881233	16343	25697402	5/24/19	2019	1193035	https://www.inaturalist.org/observations/25697402	2	0	42.51945574	-84.32657052	Ingham	Michigan	United States	Alliaria petiolata	4	Flowering
1582	0.038831972	13777	24469134	5/3/19	2019	1257588	https://www.inaturalist.org/observations/24469134	1	0	52.75271323	17.0247866	WƒÖgrowiec	Greater Poland	Poland	Alliaria petiolata	4	Flowering
1583	0.038848428	40550	52565190	7/10/20	2020	63000	https://www.inaturalist.org/observations/52565190	1	0	50.92666797	4.321456501	Halle-Vilvoorde	Flemish Brabant	Belgium	Alliaria petiolata	NA	NA	d
1584	0.038867555	20231	40685776	3/24/20	2020	1005840	https://www.inaturalist.org/observations/40685776	3	0	50.876166	8.777544		Hessen	Germany	Alliaria petiolata	1	Not_Flowering
1585	0.038881294	11274	23242449	4/26/19	2019	499119	https://www.inaturalist.org/observations/23242449	1	0	40.77480624	-73.89428269	Queens	New York	United States	Alliaria petiolata	3	Flowering
1586	0.038923367	27365	43397537	4/25/20	2020	2820792	https://www.inaturalist.org/observations/43397537	2	0	51.4939406	-2.548002557	South Gloucestershire	England	United Kingdom	Alliaria petiolata	4	Flowering
1587	0.038943334	31535	44770033	5/3/20	2020	1470091	https://www.inaturalist.org/observations/44770033	2	0	42.44702044	-71.03774702	Middlesex	Massachusetts	United States	Alliaria petiolata	3	Flowering
1588	0.03897339	33097	45259980	5/8/20	2020	2925703	https://www.inaturalist.org/observations/45259980	1	0	49.97552514	10.72931452	Unterfranken	Bayern	Germany	Alliaria petiolata	4	Flowering
1589	0.038997551	35262	46088477	5/16/20	2020	2926355	https://www.inaturalist.org/observations/46088477	2	0	50.19666728	14.00812008	Kladno	Stredocesk√Ω	Czechia	Alliaria petiolata	4	Flowering
1590	0.039007915	22860	42254325	4/12/20	2020	1210963	https://www.inaturalist.org/observations/42254325	2	0	38.62127167	-77.09504717	Charles	Maryland	United States	Alliaria petiolata	4	Flowering
1591	0.03911771	8561	19079617	12/17/18	2018	735976	https://www.inaturalist.org/observations/19079617	1	0	39.97636167	-77.072175	Adams	Pennsylvania	United States	Alliaria petiolata	1	Not_Flowering
1592	0.039121613	14094	24759428	5/5/19	2019	1729781	https://www.inaturalist.org/observations/24759428	2	0						Alliaria petiolata	4	Flowering
1593	0.039145798	2666	6099084	5/3/17	2017	35078	https://www.inaturalist.org/observations/6099084	2	0	40.63746932	-74.5603466	Somerset	New Jersey	United States	Alliaria petiolata	4	Flowering
1594	0.039175991	22597	42339427	4/11/20	2020	2540037	https://www.inaturalist.org/observations/42339427	1	0	40.54505679	-90.0410964	Fulton	Illinois	United States	Alliaria petiolata	2	Not_Flowering
1595	0.039179848	3979	10825309	4/12/18	2018	437358	https://www.inaturalist.org/observations/10825309	2	0	40.29169535	-74.7266537	Mercer	New Jersey	United States	Alliaria petiolata	1	Not_Flowering
1596	0.03922513	18751	36829298	12/16/19	2019	761401	https://www.inaturalist.org/observations/36829298	1	0	40.532525	-79.78218833	Allegheny	Pennsylvania	United States	Alliaria petiolata	1	Not_Flowering
1597	0.039253164	30740	44562186	5/1/20	2020	2832849	https://www.inaturalist.org/observations/44562186	2	0	49.88601667	39.33248056			Russia	Alliaria petiolata	4	Flowering
1598	0.039257678	22707	42007876	4/12/20	2020	2744052	https://www.inaturalist.org/observations/42007876	3	0	38.11861415	-78.42291769	Albemarle	Virginia	United States	Alliaria petiolata	3	Flowering
1599	0.039297552	16639	31323907	5/27/19	2019	491170	https://www.inaturalist.org/observations/31323907	1	0	46.83665833	-96.73712167	Clay	Minnesota	United States	Alliaria petiolata	3	Flowering
1600	0.039318862	6593	12293876	5/9/18	2018	148509	https://www.inaturalist.org/observations/12293876	2	0	41.31826911	-82.56324668	Erie	Ohio	United States	Alliaria petiolata	3	Flowering
1601	0.039350531	34743	45871119	5/14/20	2020	2624906	https://www.inaturalist.org/observations/45871119	2	0	43.35999736	-79.81975362	Halton		Canada	Alliaria petiolata	3	Flowering
1602	0.039379084	19591	39850863	3/10/20	2020	2488077	https://www.inaturalist.org/observations/39850863	2	0	55.77153689	38.436537	Elektrostahl		Russia	Alliaria petiolata	1	Not_Flowering
1603	0.039481781	2595	6022687	4/30/17	2017	175837	https://www.inaturalist.org/observations/6022687	1	0	43.829686	-72.259496	Orange	Vermont	United States	Alliaria petiolata	2	Not_Flowering
1604	0.039482851	18514	35382781	11/6/19	2019	1175671	https://www.inaturalist.org/observations/35382781	1	0	40.68107151	-82.06617429	Wayne	Ohio	United States	Alliaria petiolata	1	Not_Flowering
1605	0.039488434	18231	33482081	9/27/19	2019	2105317	https://www.inaturalist.org/observations/33482081	1	0	48.84083069	2.439292325	Ville de Paris		France	Alliaria petiolata	NA	NA	b
1606	0.039491721	35670	46234276	5/17/20	2020	127104	https://www.inaturalist.org/observations/46234276	1	0	41.43335394	-81.41777261	Cuyahoga	Ohio	United States	Alliaria petiolata	4	Flowering
1607	0.039549155	18748	36708392	12/16/19	2019	669268	https://www.inaturalist.org/observations/36708392	1	0	41.78812522	-69.9370664	Barnstable	Massachusetts	United States	Alliaria petiolata	1	Not_Flowering
1608	0.039549506	23077	42157690	4/14/20	2020	2660755	https://www.inaturalist.org/observations/42157690	2	0	41.35715561	-72.66578151	New Haven	Connecticut	United States	Alliaria petiolata	2	Not_Flowering
1609	0.03955101	9401	22311474	4/10/19	2019	1126328	https://www.inaturalist.org/observations/22311474	2	0	39.56036377	-95.11405945	Atchison	Kansas	United States	Alliaria petiolata	2	Not_Flowering
1610	0.039574737	16003	25462584	5/20/19	2019	1728441	https://www.inaturalist.org/observations/25462584	1	0	45.54476708	-73.46954173	Champlain		Canada	Alliaria petiolata	3	Flowering
1611	0.039577179	16990	26412822	6/2/19	2019	1548765	https://www.inaturalist.org/observations/26412822	1	0	43.99032	-77.71793333	Northumberland		Canada	Alliaria petiolata	4	Flowering
1612	0.039585433	29610	44094863	4/28/20	2020	2801244	https://www.inaturalist.org/observations/44094863	1	0	55.93396806	12.49096924	Combined statistics		Denmark	Alliaria petiolata	3	Flowering
1613	0.039672154	11831	23469182	4/27/19	2019	659117	https://www.inaturalist.org/observations/23469182	1	0	41.38221156	-81.80765086	Cuyahoga	Ohio	United States	Alliaria petiolata	2	Not_Flowering
1614	0.039690085	17818	29475012	7/24/19	2019	1461521	https://www.inaturalist.org/observations/29475012	1	0	44.59103404	-80.94955509	Grey		Canada	Alliaria petiolata	1	Not_Flowering
1615	0.039692396	32177	44987864	5/5/20	2020	1766171	https://www.inaturalist.org/observations/44987864	1	0	56.1757662	10.1675355	√Örhus	√Örhus	Denmark	Alliaria petiolata	NA	Flowering	b
1616	0.039714251	3099	6478758	6/3/17	2017	121749	https://www.inaturalist.org/observations/6478758	2	0	39.98488794	-75.48378456	Chester	Pennsylvania	United States	Alliaria petiolata	4	Not_Flowering
1617	0.039747673	29304	43996668	4/27/20	2020	151498	https://www.inaturalist.org/observations/43996668	1	0	41.53117461	-88.05419683	Will	Illinois	United States	Alliaria petiolata	3	Flowering
1618	0.039822783	36175	46460471	5/19/20	2020	3003554	https://www.inaturalist.org/observations/46460471	2	0	55.71211392	9.989130392	Juelsminde	Vejle	Denmark	Alliaria petiolata	4	Flowering
1619	0.039836918	14984	25084806	5/10/19	2019	1748930	https://www.inaturalist.org/observations/25084806	1	0	41.30601834	-76.2734699	Luzerne	Pennsylvania	United States	Alliaria petiolata	3	Flowering
1620	0.039838091	39932	49953667	6/17/20	2020	1844244	https://www.inaturalist.org/observations/49953667	1	0	42.2054815	-70.9481632	Norfolk	Massachusetts	United States	Alliaria petiolata	4	Not_Flowering
1621	0.039841444	32399	45053798	5/6/20	2020	2912571	https://www.inaturalist.org/observations/45053798	2	0	55.2670008	9.9045822	Assens	Fyn	Denmark	Alliaria petiolata	4	Flowering
1622	0.039918017	14972	25014268	5/10/19	2019	1063234	https://www.inaturalist.org/observations/25014268	1	0	42.42102051	-89.82756042	Stephenson	Illinois	United States	Alliaria petiolata	3	Flowering
1623	0.039928512	34015	45639832	5/11/20	2020	2629821	https://www.inaturalist.org/observations/45639832	2	0	42.059525	-71.094925	Bristol	Massachusetts	United States	Alliaria petiolata	4	Flowering
1624	0.039935926	31865	44884949	5/4/20	2020	2716247	https://www.inaturalist.org/observations/44884949	2	0	44.33499975	-72.76269626	Washington	Vermont	United States	Alliaria petiolata	2	Not_Flowering
1625	0.039977795	2464	5951198	4/25/17	2017	463066	https://www.inaturalist.org/observations/5951198	2	0						Alliaria petiolata	3	Flowering
1626	0.039993111	17471	27425335	6/22/19	2019	1154312	https://www.inaturalist.org/observations/27425335	1	0	45.19651819	-75.82675219	Ottawa		Canada	Alliaria petiolata	4	Flowering
1627	0.039996097	32838	45188998	5/7/20	2020	2899519	https://www.inaturalist.org/observations/45188998	1	0	39.35938579	-77.20321853	Frederick	Maryland	United States	Alliaria petiolata	1	Not_Flowering
1628	0.040041698	14318	24858318	5/6/19	2019	480579	https://www.inaturalist.org/observations/24858318	1	0	40.89013333	-73.89424167	Bronx	New York	United States	Alliaria petiolata	4	Flowering
1629	0.040042136	15503	25208036	5/16/19	2019	921828	https://www.inaturalist.org/observations/25208036	2	0	51.49551203	-0.1787207	Kensington and Chelsea	England	United Kingdom	Alliaria petiolata	4	Flowering
1630	0.040072326	5138	11654363	4/28/18	2018	711789	https://www.inaturalist.org/observations/11654363	1	0	40.51023102	-80.19845581	Allegheny	Pennsylvania	United States	Alliaria petiolata	3	Flowering
1631	0.040073251	21135	41355975	4/4/20	2020	2138897	https://www.inaturalist.org/observations/41355975	1	0	51.19195483	4.42941115	Antwerpen	Antwerp	Belgium	Alliaria petiolata	1	Not_Flowering
1632	0.040075484	33347	45361076	5/9/20	2020	2074226	https://www.inaturalist.org/observations/45361076	3	0	55.82944167	37.37633	North-Western	Moscow City	Russia	Alliaria petiolata	3	Flowering
1633	0.0400944	1092	37868264	4/16/16	2016	1926371	https://www.inaturalist.org/observations/37868264	1	0	45.50522833	3.274736667	Puy-De-D√¥me		France	Alliaria petiolata	3	Flowering
1634	0.040105273	5265	11709115	4/28/18	2018	192858	https://www.inaturalist.org/observations/11709115	1	0	38.86498326	-77.04212913	Arlington	Virginia	United States	Alliaria petiolata	4	Flowering
1635	0.040143928	30513	44467019	5/1/20	2020	2824975	https://www.inaturalist.org/observations/44467019	2	0	49.96840853	14.11684462	Beroun	Stredocesk√Ω	Czechia	Alliaria petiolata	3	Flowering
1636	0.040144961	36201	46468333	5/19/20	2020	2987746	https://www.inaturalist.org/observations/46468333	1	0	60.22124528	25.08732922			Finland	Alliaria petiolata	3	Flowering
1637	0.040161327	10314	22819189	4/21/19	2019	1605144	https://www.inaturalist.org/observations/22819189	1	0	52.01052332	-2.616821738	Herefordshire	England	United Kingdom	Alliaria petiolata	3	Flowering
1638	0.040161786	8805	21317572	3/17/19	2019	973249	https://www.inaturalist.org/observations/21317572	1	0	56.84878491	9.889337836	Sk√∏rping	North Jutland	Denmark	Alliaria petiolata	1	Not_Flowering
1639	0.040179907	13858	24507013	5/4/19	2019	1717933	https://www.inaturalist.org/observations/24507013	3	0	50.01190278	10.89986333	Oberfranken	Bayern	Germany	Alliaria petiolata	4	Flowering
1640	0.040206902	10707	25308054	4/23/19	2019	1626182	https://www.inaturalist.org/observations/25308054	3	0	50.93293218	-0.170235783	West Sussex	England	United Kingdom	Alliaria petiolata	4	Flowering
1641	0.04036726	11590	23379967	4/27/19	2019	781146	https://www.inaturalist.org/observations/23379967	3	0	51.52334631	-0.08942158	Islington	England	United Kingdom	Alliaria petiolata	4	Flowering
1642	0.040392211	1563	3282993	5/23/16	2016	239203	http://www.inaturalist.org/observations/3282993	1	0	43.020219	-72.315858	Cheshire	New Hampshire	United States	Alliaria petiolata	4	Flowering
1643	0.040416189	39906	49878571	6/16/20	2020	1972942	https://www.inaturalist.org/observations/49878571	1	0	52.19267518	0.088430755	Cambridgeshire	England	United Kingdom	Alliaria petiolata	NA	NA	a
1644	0.040505443	39417	48774092	6/7/20	2020	3100107	https://www.inaturalist.org/observations/48774092	2	0	40.20637494	-75.47024484	Montgomery	Pennsylvania	United States	Alliaria petiolata	4	Not_Flowering
1645	0.040532106	22666	41996247	4/12/20	2020	1643612	https://www.inaturalist.org/observations/41996247	1	0	48.11740962	-1.618590714	Ille-Et-Vilaine		France	Alliaria petiolata	3	Flowering
1646	0.040548861	29448	44066779	4/27/20	2020	1293450	https://www.inaturalist.org/observations/44066779	1	0	40.12346389	-75.29051111	Montgomery	Pennsylvania	United States	Alliaria petiolata	NA	Flowering	a
1647	0.040550852	37080	50649031	5/21/20	2020	1409524	https://www.inaturalist.org/observations/50649031	3	0	51.35993009	12.33989382		Sachsen	Germany	Alliaria petiolata	4	Flowering
1648	0.040551628	20455	40880271	3/28/20	2020	2663016	https://www.inaturalist.org/observations/40880271	1	0	45.25588333	1.33262833	Corr√®ze		France	Alliaria petiolata	3	Flowering
1649	0.040562428	25552	42918159	4/22/20	2020	1179309	https://www.inaturalist.org/observations/42918159	1	0	42.17189722	-71.14572778	Norfolk	Massachusetts	United States	Alliaria petiolata	1	Not_Flowering
1650	0.040605668	35205	46064912	5/16/20	2020	2942578	https://www.inaturalist.org/observations/46064912	1	0	51.51405904	-0.44088675	Hillingdon	England	United Kingdom	Alliaria petiolata	4	Not_Flowering
1651	0.040654124	30503	44465239	5/1/20	2020	1501500	https://www.inaturalist.org/observations/44465239	2	0	47.58415333	7.69726333	Freiburg	Baden-W√ºrttemberg	Germany	Alliaria petiolata	4	Flowering
1652	0.040689028	40449	51962340	7/4/20	2020	2884208	https://www.inaturalist.org/observations/51962340	2	0	40.98825162	-74.11791692	Bergen	New Jersey	United States	Alliaria petiolata	1	Not_Flowering
1653	0.040690792	24475	42611961	4/19/20	2020	692893	https://www.inaturalist.org/observations/42611961	1	0	42.06404726	-87.67533707	Cook	Illinois	United States	Alliaria petiolata	2	Not_Flowering
1654	0.040706464	20469	40890048	3/28/20	2020	2269559	https://www.inaturalist.org/observations/40890048	1	0	38.68775743	-75.38959806	Sussex	Delaware	United States	Alliaria petiolata	2	Not_Flowering
1655	0.040710891	27236	43365835	4/25/20	2020	2528773	https://www.inaturalist.org/observations/43365835	1	0	42.36780144	-71.26094336	Middlesex	Massachusetts	United States	Alliaria petiolata	2	Not_Flowering
1656	0.040848723	23792	42396158	4/17/20	2020	1673592	https://www.inaturalist.org/observations/42396158	3	0	52.39688693	-1.526843865	West Midlands	England	United Kingdom	Alliaria petiolata	NA	Flowering	b
1657	0.04086651	23642	42354443	4/16/20	2020	2512202	https://www.inaturalist.org/observations/42354443	1	0	38.79138874	-77.12580627	Fairfax	Virginia	United States	Alliaria petiolata	3	Flowering
1658	0.040877117	436	662162	5/5/14	2014	37199	http://www.inaturalist.org/observations/662162	1	0	43.836375	-72.589253	Windsor	Vermont	United States	Alliaria petiolata	1	Not_Flowering
1659	0.040882519	17456	27344978	6/20/19	2019	1880975	https://www.inaturalist.org/observations/27344978	1	0	41.50618653	-73.29736828	New Haven	Connecticut	United States	Alliaria petiolata	NA	Not_Flowering	b
1660	0.040910735	9801	22554773	4/16/19	2019	1614729	https://www.inaturalist.org/observations/22554773	3	0	53.20241704	-1.089063873	Nottinghamshire	England	United Kingdom	Alliaria petiolata	3	Flowering
1661	0.040948114	10266	24265302	4/20/19	2019	252034	https://www.inaturalist.org/observations/24265302	2	0	49.228684	7.002319	Saarland	Saarland	Germany	Alliaria petiolata	3	Flowering
1662	0.040955044	34538	45809344	5/13/20	2020	2957068	https://www.inaturalist.org/observations/45809344	2	0	41.17057617	-73.39027573	Fairfield	Connecticut	United States	Alliaria petiolata	1	Not_Flowering
1663	0.040972256	36252	46484960	5/19/20	2020	2962942	https://www.inaturalist.org/observations/46484960	2	0	55.12309142	36.61160588			Russia	Alliaria petiolata	4	Flowering
1664	0.04098207	1288	3098994	5/4/16	2016	2470	http://www.inaturalist.org/observations/3098994	2	0	40.0561795	-78.333213	Bedford	Pennsylvania	United States	Alliaria petiolata	4	Flowering
1665	0.041010031	5896	11914606	4/30/18	2018	185455	https://www.inaturalist.org/observations/11914606	1	0	38.90533611	-78.19904444	Warren	Virginia	United States	Alliaria petiolata	3	Flowering
1666	0.041012387	15399	25240016	5/14/19	2019	778067	https://www.inaturalist.org/observations/25240016	1	0	40.47417189	-81.84653663	Coshocton	Ohio	United States	Alliaria petiolata	4	Flowering
1667	0.041035317	21835	41674356	4/8/20	2020	1954544	https://www.inaturalist.org/observations/41674356	2	0	60.4185828	22.32957596			Finland	Alliaria petiolata	1	Not_Flowering
1668	0.04104273	29262	43979547	4/27/20	2020	2854825	https://www.inaturalist.org/observations/43979547	1	0	55.67542986	-3.972794625	South Lanarkshire	Scotland	United Kingdom	Alliaria petiolata	3	Flowering
1669	0.041106914	33548	46232715	5/9/20	2020	35078	https://www.inaturalist.org/observations/46232715	1	0	40.60718464	-74.5354968	Somerset	New Jersey	United States	Alliaria petiolata	4	Flowering
1670	0.041108829	22861	42308295	4/12/20	2020	2317030	https://www.inaturalist.org/observations/42308295	2	0	42.69637	-80.93136667	Elgin		Canada	Alliaria petiolata	1	Not_Flowering
1671	0.041112082	12765	23914705	4/29/19	2019	1520687	https://www.inaturalist.org/observations/23914705	1	0	49.60438579	6.142740982			Luxembourg	Alliaria petiolata	3	Flowering
1672	0.041130356	28344	43626210	4/26/20	2020	1126328	https://www.inaturalist.org/observations/43626210	1	0	39.65751031	-95.48671978	Brown	Kansas	United States	Alliaria petiolata	3	Flowering
1673	0.041132329	15966	25433215	5/20/19	2019	1529278	https://www.inaturalist.org/observations/25433215	1	0	51.344167	3.272293573	Brugge	West Flanders	Belgium	Alliaria petiolata	4	Flowering
1674	0.041139814	31994	44940001	5/4/20	2020	2457975	https://www.inaturalist.org/observations/44940001	1	0	42.0900805	-72.58366333	Hampden	Massachusetts	United States	Alliaria petiolata	3	Flowering
1675	0.041152339	21398	41469578	4/5/20	2020	2667316	https://www.inaturalist.org/observations/41469578	1	0	39.25884825	-76.8528339	Howard	Maryland	United States	Alliaria petiolata	2	Not_Flowering
1676	0.041175628	4320	11293751	4/21/18	2018	415953	https://www.inaturalist.org/observations/11293751	2	0	43.1882348	-79.5756026	Niagara		Canada	Alliaria petiolata	1	Not_Flowering
1677	0.041181593	17165	26805580	6/7/19	2019	1005840	https://www.inaturalist.org/observations/26805580	1	0	50.858663	8.720811		Hessen	Germany	Alliaria petiolata	1	Not_Flowering
1678	0.041184273	10832	23054279	4/25/19	2019	1494008	https://www.inaturalist.org/observations/23054279	2	0	40.29247549	-74.7249147	Mercer	New Jersey	United States	Alliaria petiolata	3	Flowering
1679	0.041205696	30912	44595414	5/2/20	2020	2892413	https://www.inaturalist.org/observations/44595414	1	0	56.21143407	-2.950853712	Fife	Scotland	United Kingdom	Alliaria petiolata	3	Flowering
1680	0.041218011	37326	47554573	5/22/20	2020	12158	https://www.inaturalist.org/observations/47554573	1	0	44.25932697	-72.56675337	Washington	Vermont	United States	Alliaria petiolata	4	Flowering
1681	0.041263315	7517	12844881	5/26/18	2018	741207	https://www.inaturalist.org/observations/12844881	2	0	41.23543285	-79.74758746	Venango	Pennsylvania	United States	Alliaria petiolata	3	Flowering
1682	0.041264851	20490	40903757	3/28/20	2020	138597	https://www.inaturalist.org/observations/40903757	1	0	39.6673918	-77.47850368	Frederick	Maryland	United States	Alliaria petiolata	2	Not_Flowering
1683	0.041265622	26152	43075366	4/24/20	2020	1856376	https://www.inaturalist.org/observations/43075366	2	0	40.43200644	-79.90160996	Allegheny	Pennsylvania	United States	Alliaria petiolata	1	Not_Flowering
1684	0.041302547	6254	12136597	5/4/18	2018	938519	https://www.inaturalist.org/observations/12136597	2	0	41.36336296	-96.04863682	Douglas	Nebraska	United States	Alliaria petiolata	2	Not_Flowering
1685	0.041306178	17535	27651200	6/25/19	2019	1818568	https://www.inaturalist.org/observations/27651200	2	0	39.06330502	-84.49702232	Kenton	Kentucky	United States	Alliaria petiolata	1	Not_Flowering
1686	0.041369049	29414	44042725	4/27/20	2020	1887047	https://www.inaturalist.org/observations/44042725	2	0	40.066482	-75.19135097	Philadelphia	Pennsylvania	United States	Alliaria petiolata	3	Flowering
1687	0.04139207	16381	25731139	5/25/19	2019	129	https://www.inaturalist.org/observations/25731139	1	0	42.97346115	-81.28573608	Middlesex		Canada	Alliaria petiolata	1	Not_Flowering
1688	0.041396315	21233	41407658	4/4/20	2020	1359300	https://www.inaturalist.org/observations/41407658	3	0	38.61648833	-77.11057217	Charles	Maryland	United States	Alliaria petiolata	3	Flowering
1689	0.041398723	35071	46001440	5/15/20	2020	1068439	https://www.inaturalist.org/observations/46001440	2	0	43.68325833	-80.43463889	Wellington		Canada	Alliaria petiolata	2	Not_Flowering
1690	0.041406438	551	823308	8/9/14	2014	11792	http://www.inaturalist.org/observations/823308	3	0	43.851224	-72.58995	Windsor	Vermont	United States	Alliaria petiolata	NA	Flowering	a
1691	0.0414264	21513	41520764	4/6/20	2020	2679221	https://www.inaturalist.org/observations/41520764	5	1	59.68091189	30.45187171	Sankt-Peterburg gorsovet	City of St. Petersburg	Russia	Alliaria petiolata	1	Not_Flowering
1692	0.041429686	29557	44325311	4/27/20	2020	438124	https://www.inaturalist.org/observations/44325311	1	0	37.23841829	-80.39563981	Montgomery	Virginia	United States	Alliaria petiolata	NA	Flowering	a
1693	0.041492767	28532	43682457	4/26/20	2020	8882	https://www.inaturalist.org/observations/43682457	1	0	41.885155	-87.826256	Cook	Illinois	United States	Alliaria petiolata	1	Not_Flowering
1694	0.041537114	33074	45253626	5/8/20	2020	2898467	https://www.inaturalist.org/observations/45253626	1	0	51.09459717	-1.8866	Wiltshire	England	United Kingdom	Alliaria petiolata	4	Flowering
1695	0.041545058	976	2876594	4/3/16	2016	182822	http://www.inaturalist.org/observations/2876594	2	0	43.17955333	-73.04658617	Bennington	Vermont	United States	Alliaria petiolata	1	Not_Flowering
1696	0.041655716	26201	43085097	4/24/20	2020	2828335	https://www.inaturalist.org/observations/43085097	1	0						Alliaria petiolata	4	Flowering
1697	0.041716308	1036	2929225	4/13/16	2016	175837	http://www.inaturalist.org/observations/2929225	1	0	43.842372	-72.187417	Orange	Vermont	United States	Alliaria petiolata	1	Not_Flowering
1698	0.04172026	24408	42593081	4/19/20	2020	2775964	https://www.inaturalist.org/observations/42593081	1	0	39.37533812	-77.16264363	Frederick	Maryland	United States	Alliaria petiolata	3	Flowering
1699	0.041748983	25140	42799343	4/21/20	2020	2729128	https://www.inaturalist.org/observations/42799343	1	0	41.51595518	-73.96526836	Dutchess	New York	United States	Alliaria petiolata	3	Flowering
1700	0.041776925	14907	24900512	5/10/19	2019	1557692	https://www.inaturalist.org/observations/24900512	2	0	40.29462317	-74.72653414	Mercer	New Jersey	United States	Alliaria petiolata	4	Flowering
1701	0.041823426	12204	23626613	4/28/19	2019	1661886	https://www.inaturalist.org/observations/23626613	2	0	49.63929111	6.179839487			Luxembourg	Alliaria petiolata	3	Flowering
1702	0.041835683	21667	46802177	4/6/20	2020	2101484	https://www.inaturalist.org/observations/46802177	1	0	38.2722641	-85.6896922	Jefferson	Kentucky	United States	Alliaria petiolata	4	Flowering
1703	0.041847055	3840	11192167	3/30/18	2018	335321	https://www.inaturalist.org/observations/11192167	2	0	40.368115	-74.67701	Mercer	New Jersey	United States	Alliaria petiolata	1	Not_Flowering
1704	0.041875481	32960	45242865	5/7/20	2020	1062903	https://www.inaturalist.org/observations/45242865	1	0	51.57064	36.08490333			Russia	Alliaria petiolata	3	Flowering
1705	0.041877875	28127	43557904	4/26/20	2020	1317873	https://www.inaturalist.org/observations/43557904	1	0	50.86472581	4.723426687	Louvain	Flemish Brabant	Belgium	Alliaria petiolata	4	Flowering
1706	0.041887121	9157	22108398	4/6/19	2019	1525852	https://www.inaturalist.org/observations/22108398	2	0	40.6638816	-74.56620363	Somerset	New Jersey	United States	Alliaria petiolata	1	Not_Flowering
1707	0.041951956	20014	40392269	3/21/20	2020	1566666	https://www.inaturalist.org/observations/40392269	1	0	37.98057552	-84.64981612	Jessamine	Kentucky	United States	Alliaria petiolata	2	Not_Flowering
1708	0.041994313	20138	40951800	3/22/20	2020	1257588	https://www.inaturalist.org/observations/40951800	1	0	52.45111155	17.16974872	Poznan	Greater Poland	Poland	Alliaria petiolata	1	Not_Flowering
1709	0.042017075	13441	24282360	5/1/19	2019	1706252	https://www.inaturalist.org/observations/24282360	1	0	43.56286241	-79.67170681	Peel		Canada	Alliaria petiolata	NA	NA	b
1710	0.042043555	24757	42687033	4/20/20	2020	1471398	https://www.inaturalist.org/observations/42687033	1	0	39.1785549	-77.09677583	Montgomery	Maryland	United States	Alliaria petiolata	3	Flowering
1711	0.042114817	39281	48532759	6/5/20	2020	2785812	https://www.inaturalist.org/observations/48532759	1	0	42.380244	-71.09486005	Middlesex	Massachusetts	United States	Alliaria petiolata	4	Not_Flowering
1712	0.042199786	23999	42478827	4/18/20	2020	1002688	https://www.inaturalist.org/observations/42478827	2	0	53.55884477	-1.465142238	South Yorkshire	England	United Kingdom	Alliaria petiolata	3	Flowering
1713	0.04220684	10696	23066110	4/23/19	2019	538986	https://www.inaturalist.org/observations/23066110	1	0	40.78153833	-73.96216667	New York	New York	United States	Alliaria petiolata	2	Not_Flowering
1714	0.042211095	24428	42599518	4/19/20	2020	18823	https://www.inaturalist.org/observations/42599518	1	0	53.24110333	6.625753333	Groningen		Netherlands	Alliaria petiolata	3	Flowering
1715	0.042262852	15091	24962772	5/11/19	2019	1722388	https://www.inaturalist.org/observations/24962772	1	0	42.38232724	-88.16927907	Lake	Illinois	United States	Alliaria petiolata	3	Flowering
1716	0.042319275	9140	22093444	4/6/19	2019	42615	https://www.inaturalist.org/observations/22093444	2	0	53.34748077	-1.464438915	South Yorkshire	England	United Kingdom	Alliaria petiolata	2	Not_Flowering
1717	0.042337544	12299	23660232	4/28/19	2019	1664870	https://www.inaturalist.org/observations/23660232	2	0	51.43703885	-0.554873943	Surrey	England	United Kingdom	Alliaria petiolata	4	Flowering
1718	0.042341865	24673	42662509	4/20/20	2020	2781622	https://www.inaturalist.org/observations/42662509	1	0	55.08010822	9.321829926	R√∏dekro	South Jutland	Denmark	Alliaria petiolata	2	Not_Flowering
1719	0.042349466	31488	44756696	5/3/20	2020	2744784	https://www.inaturalist.org/observations/44756696	2	0						Alliaria petiolata	3	Flowering
1720	0.042375335	27983	43806124	4/25/20	2020	1613163	https://www.inaturalist.org/observations/43806124	1	0	39.5060033	-76.7953358	Baltimore	Maryland	United States	Alliaria petiolata	4	Flowering
1721	0.042419213	918	2755112	3/7/16	2016	78894	http://www.inaturalist.org/observations/2755112	2	0	40.669695	-74.526091	Morris	New Jersey	United States	Alliaria petiolata	1	Not_Flowering
1722	0.042424873	21946	41723697	4/8/20	2020	2670016	https://www.inaturalist.org/observations/41723697	1	0	38.88325231	-77.14698658	Arlington	Virginia	United States	Alliaria petiolata	3	Flowering
1723	0.042438278	5285	11758759	4/28/18	2018	449479	https://www.inaturalist.org/observations/11758759	1	0	42.17377167	-71.21301556	Norfolk	Massachusetts	United States	Alliaria petiolata	3	Flowering
1724	0.04245392	20220	40666787	3/24/20	2020	1672365	https://www.inaturalist.org/observations/40666787	1	0	37.895321	-84.397986	Fayette	Kentucky	United States	Alliaria petiolata	2	Not_Flowering
1725	0.042493311	17323	26954642	6/13/19	2019	462472	https://www.inaturalist.org/observations/26954642	1	0	45.02272788	-92.75407695	St. Croix	Wisconsin	United States	Alliaria petiolata	1	Not_Flowering
1726	0.042501208	38771	47899244	5/30/20	2020	1425616	https://www.inaturalist.org/observations/47899244	1	0	55.85145211	37.54494539	Moskva gorsovet	Moscow City	Russia	Alliaria petiolata	4	Flowering
1727	0.04260689	11345	23351692	4/26/19	2019	1087801	https://www.inaturalist.org/observations/23351692	1	0	44.15239684	-79.85157888	Simcoe		Canada	Alliaria petiolata	1	Not_Flowering
1728	0.042644968	16529	25865683	5/26/19	2019	1695879	https://www.inaturalist.org/observations/25865683	1	0	50.04428956	13.29221953	Plzen - sever	Plzensk√Ω	Czechia	Alliaria petiolata	4	Flowering
1729	0.04265234	32156	44981803	5/5/20	2020	1665510	https://www.inaturalist.org/observations/44981803	1	0	44.20242588	-93.9741488	Blue Earth	Minnesota	United States	Alliaria petiolata	3	Flowering
1730	0.042748985	3519	25450287	11/21/17	2017	1054256	https://www.inaturalist.org/observations/25450287	2	0	39.82927698	-74.99174036	Camden	New Jersey	United States	Alliaria petiolata	1	Not_Flowering
1731	0.042792999	29897	44226704	4/28/20	2020	999066	https://www.inaturalist.org/observations/44226704	2	0	52.49418103	13.32443458		Berlin	Germany	Alliaria petiolata	3	Flowering
1732	0.042852415	30919	44597217	5/2/20	2020	2727819	https://www.inaturalist.org/observations/44597217	2	0	42.08181979	-70.68091071	Plymouth	Massachusetts	United States	Alliaria petiolata	3	Flowering
1733	0.042877049	31720	44976090	5/3/20	2020	1257588	https://www.inaturalist.org/observations/44976090	1	0	52.45751873	17.10633917	Poznan	Greater Poland	Poland	Alliaria petiolata	4	Flowering
1734	0.042985188	8266	16633127	9/17/18	2018	675825	https://www.inaturalist.org/observations/16633127	3	0	45.44168833	-78.818825			Canada	Alliaria petiolata	NA	Not_Flowering	b
1735	0.042990585	1905	5468599	3/26/17	2017	192963	https://www.inaturalist.org/observations/5468599	4	0	40.57245667	-74.10501333	Richmond	New York	United States	Alliaria petiolata	1	Not_Flowering
1736	0.042994553	4026	10891385	4/14/18	2018	542538	https://www.inaturalist.org/observations/10891385	1	0	48.09027217	16.29680833		Nieder√∂sterreich	Austria	Alliaria petiolata	3	Flowering
1737	0.043025397	9765	22530258	4/15/19	2019	1028043	https://www.inaturalist.org/observations/22530258	1	0	39.06752484	-95.75782282	Shawnee	Kansas	United States	Alliaria petiolata	3	Flowering
1738	0.04302625	6226	12240755	5/3/18	2018	790045	https://www.inaturalist.org/observations/12240755	3	0	40.81467527	-73.94960627	New York	New York	United States	Alliaria petiolata	3	Flowering
1739	0.04309074	8302	17109797	10/1/18	2018	1227173	https://www.inaturalist.org/observations/17109797	2	0	40.23752291	-76.92754987	Cumberland	Pennsylvania	United States	Alliaria petiolata	1	Not_Flowering
1740	0.04311493	37114	46835257	5/22/20	2020	3024626	https://www.inaturalist.org/observations/46835257	1	0	55.75156918	12.43617198	Combined statistics		Denmark	Alliaria petiolata	4	Flowering
1741	0.043137555	25735	42956663	4/23/20	2020	2756567	https://www.inaturalist.org/observations/42956663	2	0	49.90593615	7.775630955		Rheinland-Pfalz	Germany	Alliaria petiolata	3	Flowering
1742	0.043141531	22982	42112843	4/13/20	2020	2748075	https://www.inaturalist.org/observations/42112843	2	0	41.43349248	-73.33077042	Fairfield	Connecticut	United States	Alliaria petiolata	2	Not_Flowering
1743	0.043161586	4107	12120899	4/16/18	2018	914796	https://www.inaturalist.org/observations/12120899	1	0	44.35449667	3.44655	Loz√®re		France	Alliaria petiolata	3	Flowering
1744	0.043166485	24683	42665284	4/20/20	2020	1825596	https://www.inaturalist.org/observations/42665284	1	0	55.7081916	9.478437383	Vejle	Vejle	Denmark	Alliaria petiolata	3	Flowering
1745	0.043187045	39241	48458327	6/4/20	2020	3101340	https://www.inaturalist.org/observations/48458327	1	0	45.47159493	-73.76495436	Communaut√©-Urbaine-de-Montr√©al		Canada	Alliaria petiolata	4	Flowering
1746	0.043213062	13450	24284423	5/1/19	2019	1707884	https://www.inaturalist.org/observations/24284423	1	0	40.00468877	-75.42312893	Delaware	Pennsylvania	United States	Alliaria petiolata	NA	Flowering	a
1747	0.043223765	29919	44387780	4/28/20	2020	2678929	https://www.inaturalist.org/observations/44387780	2	0	42.97064818	-75.89022948	Madison	New York	United States	Alliaria petiolata	2	Not_Flowering
1748	0.043226657	455	683971	5/16/14	2014	35078	http://www.inaturalist.org/observations/683971	1	0	41.069665	-74.854018	Sussex	New Jersey	United States	Alliaria petiolata	4	Flowering
1749	0.043227918	17575	27875585	6/29/19	2019	1921168	https://www.inaturalist.org/observations/27875585	2	0	41.59070129	-80.35606041	Crawford	Pennsylvania	United States	Alliaria petiolata	2	Not_Flowering
1750	0.043231971	8010	20929327	7/5/18	2018	35078	https://www.inaturalist.org/observations/20929327	2	0	40.55639041	-74.58733874	Somerset	New Jersey	United States	Alliaria petiolata	1	Not_Flowering
1751	0.043235695	22875	43724277	4/12/20	2020	1958558	https://www.inaturalist.org/observations/43724277	3	0	49.80666733	8.613055229		Hessen	Germany	Alliaria petiolata	3	Flowering
1752	0.043257862	38455	47617213	5/28/20	2020	2976796	https://www.inaturalist.org/observations/47617213	1	0	60.31143277	25.03738454			Finland	Alliaria petiolata	3	Flowering
1753	0.043286302	26236	43098145	4/24/20	2020	2586297	https://www.inaturalist.org/observations/43098145	2	0	39.36738211	-84.62337172	Butler	Ohio	United States	Alliaria petiolata	4	Flowering
1754	0.043307459	26341	43127088	4/24/20	2020	2763348	https://www.inaturalist.org/observations/43127088	2	0	42.5121425	-90.682931	Dubuque	Iowa	United States	Alliaria petiolata	2	Not_Flowering
1755	0.043354117	24053	42496204	4/18/20	2020	2316920	https://www.inaturalist.org/observations/42496204	2	0	42.32804485	-88.39061223	McHenry	Illinois	United States	Alliaria petiolata	2	Not_Flowering
1756	0.043369579	35733	46262252	5/17/20	2020	2982413	https://www.inaturalist.org/observations/46262252	2	0	40.56829804	-80.070944	Allegheny	Pennsylvania	United States	Alliaria petiolata	4	Flowering
1757	0.043403429	7705	13126596	6/4/18	2018	995091	https://www.inaturalist.org/observations/13126596	2	0	40.78051491	-77.80295986	Centre	Pennsylvania	United States	Alliaria petiolata	4	Not_Flowering
1758	0.043408898	4625	11489361	4/27/18	2018	784009	https://www.inaturalist.org/observations/11489361	2	0	38.9489019	-90.19502268	Madison	Illinois	United States	Alliaria petiolata	3	Flowering
1759	0.043531272	10529	22908961	4/22/19	2019	1273681	https://www.inaturalist.org/observations/22908961	1	0	39.54749667	-85.870705	Shelby	Indiana	United States	Alliaria petiolata	3	Flowering
1760	0.043543364	5129	11653556	4/28/18	2018	17390	https://www.inaturalist.org/observations/11653556	1	0	40.7036832	-73.85202432	Queens	New York	United States	Alliaria petiolata	2	Not_Flowering
1761	0.043548585	21535	41531052	4/6/20	2020	2695608	https://www.inaturalist.org/observations/41531052	3	0	40.56424852	-74.83630274	Hunterdon	New Jersey	United States	Alliaria petiolata	3	Flowering
1762	0.043567638	32569	45101383	5/6/20	2020	1981958	https://www.inaturalist.org/observations/45101383	1	0	42.46877681	-71.10770337	Middlesex	Massachusetts	United States	Alliaria petiolata	3	Flowering
1763	0.04358006	17048	26389877	6/4/19	2019	1826689	https://www.inaturalist.org/observations/26389877	1	0	40.7505065	-74.2944041	Essex	New Jersey	United States	Alliaria petiolata	4	Not_Flowering
1764	0.04363266	16835	26133327	5/31/19	2019	1812187	https://www.inaturalist.org/observations/26133327	1	0	41.00852004	-73.86632438	Westchester	New York	United States	Alliaria petiolata	4	Flowering
1765	0.043642891	16396	25749903	5/25/19	2019	641988	https://www.inaturalist.org/observations/25749903	1	0	42.86535599	-78.86561072	Erie	New York	United States	Alliaria petiolata	4	Flowering
1766	0.043648436	38621	47753724	5/29/20	2020	3033138	https://www.inaturalist.org/observations/47753724	2	0	42.31715494	-71.97574049	Worcester	Massachusetts	United States	Alliaria petiolata	4	Flowering
1767	0.04370576	38724	47860438	5/30/20	2020	2987924	https://www.inaturalist.org/observations/47860438	1	0	49.17360486	18.7461251	¬éilina	¬éilinsk√Ω	Slovakia	Alliaria petiolata	4	Flowering
1768	0.043715739	21347	41456344	4/5/20	2020	2355848	https://www.inaturalist.org/observations/41456344	1	0	40.87326321	-73.9186631	New York	New York	United States	Alliaria petiolata	1	Not_Flowering
1769	0.043746671	9624	22455959	4/13/19	2019	1273764	https://www.inaturalist.org/observations/22455959	1	0	45.5811964	10.23926519			Italy	Alliaria petiolata	4	Flowering
1770	0.043748839	29307	43997223	4/27/20	2020	2846749	https://www.inaturalist.org/observations/43997223	1	0	42.0666195	-88.707595	De Kalb	Illinois	United States	Alliaria petiolata	3	Flowering
1771	0.04376907	37850	47358440	5/24/20	2020	2614684	https://www.inaturalist.org/observations/47358440	1	0	42.39642885	-71.96583799	Worcester	Massachusetts	United States	Alliaria petiolata	4	Flowering
1772	0.043878051	967	2874618	3/30/16	2016	77467	http://www.inaturalist.org/observations/2874618	2	0	41.002415	-74.316562	Passaic	New Jersey	United States	Alliaria petiolata	1	Not_Flowering
1773	0.043891479	34582	45823370	5/13/20	2020	2702266	https://www.inaturalist.org/observations/45823370	1	0	43.75911587	-79.20315103	Toronto		Canada	Alliaria petiolata	2	Not_Flowering
1774	0.043920316	6774	12369070	5/11/18	2018	282708	https://www.inaturalist.org/observations/12369070	1	0	39.71648788	-84.00887299	Greene	Ohio	United States	Alliaria petiolata	4	Flowering
1775	0.043988036	32692	45120167	5/7/20	2020	2915276	https://www.inaturalist.org/observations/45120167	3	0	50.92398169	-2.285816278	Dorset	England	United Kingdom	Alliaria petiolata	4	Flowering
1776	0.043989412	11667	23409385	4/27/19	2019	1683995	https://www.inaturalist.org/observations/23409385	2	0	39.86855336	-86.30077427	Marion	Indiana	United States	Alliaria petiolata	4	Flowering
1777	0.043990006	6093	12013456	5/1/18	2018	839162	https://www.inaturalist.org/observations/12013456	2	0	42.054774	-87.681756	Cook	Illinois	United States	Alliaria petiolata	2	Not_Flowering
1778	0.043996672	38851	47994315	5/31/20	2020	646387	https://www.inaturalist.org/observations/47994315	1	0	45.34708698	-75.84061161	Ottawa		Canada	Alliaria petiolata	4	Flowering
1779	0.043997331	31768	48088177	5/3/20	2020	3101877	https://www.inaturalist.org/observations/48088177	1	0	52.80479176	17.1456084	Wagrowiec	Greater Poland	Poland	Alliaria petiolata	4	Flowering
1780	0.043999009	32072	44957882	5/5/20	2020	2907070	https://www.inaturalist.org/observations/44957882	2	0	55.70825403	12.53962736	Combined statistics		Denmark	Alliaria petiolata	4	Flowering
1781	0.043999282	37768	47174963	5/24/20	2020	3054084	https://www.inaturalist.org/observations/47174963	1	0	43.69429571	-79.51500506	Toronto		Canada	Alliaria petiolata	4	Flowering
1782	0.044072945	9977	22657229	4/18/19	2019	419580	https://www.inaturalist.org/observations/22657229	1	0	49.60576248	6.135735989			Luxembourg	Alliaria petiolata	3	Flowering
1783	0.044130212	6054	11984758	5/1/18	2018	929990	https://www.inaturalist.org/observations/11984758	2	0	40.50923549	-80.16227231	Allegheny	Pennsylvania	United States	Alliaria petiolata	3	Flowering
1784	0.0441666	13519	24341589	5/1/19	2019	267956	https://www.inaturalist.org/observations/24341589	2	0	42.357945	-71.117775	Suffolk	Massachusetts	United States	Alliaria petiolata	3	Flowering
1785	0.044170058	33529	45532061	5/9/20	2020	2920992	https://www.inaturalist.org/observations/45532061	1	0	51.5096095	11.9276098	Halle	Sachsen-Anhalt	Germany	Alliaria petiolata	4	Flowering
1786	0.044173038	28858	44055569	4/26/20	2020	2816642	https://www.inaturalist.org/observations/44055569	1	0	40.0427763	-75.2061526	Philadelphia	Pennsylvania	United States	Alliaria petiolata	3	Flowering
1787	0.044194652	9668	22466735	4/14/19	2019	1179463	https://www.inaturalist.org/observations/22466735	1	0	38.99592145	-76.9984944	Montgomery	Maryland	United States	Alliaria petiolata	3	Flowering
1788	0.044212976	33250	45333321	5/8/20	2020	2353276	https://www.inaturalist.org/observations/45333321	1	0	39.87585207	-75.6751523	Chester	Pennsylvania	United States	Alliaria petiolata	4	Flowering
1789	0.044227694	22871	42876487	4/12/20	2020	2807951	https://www.inaturalist.org/observations/42876487	2	0	40.33437097	-75.63540897	Berks	Pennsylvania	United States	Alliaria petiolata	3	Flowering
1790	0.044230328	21496	41732135	4/5/20	2020	1905550	https://www.inaturalist.org/observations/41732135	3	0	44.515695	-73.22017	Chittenden	Vermont	United States	Alliaria petiolata	1	Not_Flowering
1791	0.044246593	21364	41460262	4/5/20	2020	2663453	https://www.inaturalist.org/observations/41460262	3	0	47.70340851	15.84774384		Nieder√∂sterreich	Austria	Alliaria petiolata	2	Not_Flowering
1792	0.044268261	16097	25530984	5/21/19	2019	492921	https://www.inaturalist.org/observations/25530984	1	0	45.43441333	-73.94643333	Communaut√©-Urbaine-de-Montr√©al		Canada	Alliaria petiolata	3	Flowering
1793	0.044275413	13834	24495694	5/4/19	2019	556883	https://www.inaturalist.org/observations/24495694	2	0	44.84790165	5.734920278	Is√®re		France	Alliaria petiolata	1	Not_Flowering
1794	0.044279195	16792	29010244	5/30/19	2019	1802180	https://www.inaturalist.org/observations/29010244	2	0	43.60090905	-80.55404046	Regional Municipality of Waterloo		Canada	Alliaria petiolata	4	Flowering
1795	0.044287354	7577	12906397	5/28/18	2018	446819	https://www.inaturalist.org/observations/12906397	2	0	45.52159356	-92.74643183	Chisago	Minnesota	United States	Alliaria petiolata	4	Flowering
1796	0.044341488	18586	35780709	11/17/19	2019	1777266	https://www.inaturalist.org/observations/35780709	1	0	41.2866334	-73.13892262	Fairfield	Connecticut	United States	Alliaria petiolata	1	Not_Flowering
1797	0.044354541	28915	51570491	4/26/20	2020	2361369	https://www.inaturalist.org/observations/51570491	1	0	50.34552588	21.15589309	Busko	Swietokrzyskie	Poland	Alliaria petiolata	3	Flowering
1798	0.044382087	36913	46744571	5/21/20	2020	2154487	https://www.inaturalist.org/observations/46744571	1	0	43.46976552	-80.53703793	Regional Municipality of Waterloo		Canada	Alliaria petiolata	4	Flowering
1799	0.044388342	25646	42931535	4/23/20	2020	2813600	https://www.inaturalist.org/observations/42931535	1	0	55.86479297	9.816682972	Horsens	Vejle	Denmark	Alliaria petiolata	3	Flowering
1800	0.044437151	1165	3007717	4/22/16	2016	177096	http://www.inaturalist.org/observations/3007717	2	0	45.48783029	-122.6550035	Multnomah	Oregon	United States	Alliaria petiolata	4	Flowering
1801	0.044446937	29201	43956029	4/27/20	2020	404601	https://www.inaturalist.org/observations/43956029	1	0	40.11068617	-75.428055	Montgomery	Pennsylvania	United States	Alliaria petiolata	4	Flowering
1802	0.044459171	32529	45089968	5/6/20	2020	1741911	https://www.inaturalist.org/observations/45089968	1	0	51.94952737	-0.686791307	Milton Keynes	England	United Kingdom	Alliaria petiolata	1	Not_Flowering
1803	0.044507135	12938	23974311	4/29/19	2019	1600232	https://www.inaturalist.org/observations/23974311	2	0	42.52411768	-70.94416295	Essex	Massachusetts	United States	Alliaria petiolata	3	Flowering
1804	0.044520138	3047	6402960	5/28/17	2017	470207	https://www.inaturalist.org/observations/6402960	1	0	36.0451	-78.821806	Durham	North Carolina	United States	Alliaria petiolata	1	Not_Flowering
1805	0.044526572	39601	49177141	6/10/20	2020	1882031	https://www.inaturalist.org/observations/49177141	2	0	42.3629664	-71.2590252	Middlesex	Massachusetts	United States	Alliaria petiolata	4	Not_Flowering
1806	0.044532967	5657	11821991	4/29/18	2018	198177	https://www.inaturalist.org/observations/11821991	2	0	42.47423833	-70.90934667	Essex	Massachusetts	United States	Alliaria petiolata	2	Not_Flowering
1807	0.044533314	12146	23604536	4/28/19	2019	1617625	https://www.inaturalist.org/observations/23604536	1	0	52.79558909	-2.303175665	Staffordshire	England	United Kingdom	Alliaria petiolata	4	Flowering
1808	0.044551321	37406	46975527	5/23/20	2020	2361322	https://www.inaturalist.org/observations/46975527	1	0	55.92690333	37.915275	Pushkinskiy rayon		Russia	Alliaria petiolata	4	Flowering
1809	0.044563312	35902	46557543	5/17/20	2020	1209963	https://www.inaturalist.org/observations/46557543	2	0	39.71633542	-84.26505837	Montgomery	Ohio	United States	Alliaria petiolata	4	Flowering
1810	0.044566059	28369	43633832	4/26/20	2020	2798649	https://www.inaturalist.org/observations/43633832	1	0	52.44166667	-1.88	West Midlands	England	United Kingdom	Alliaria petiolata	3	Flowering
1811	0.04457853	11251	23234022	4/26/19	2019	1490976	https://www.inaturalist.org/observations/23234022	2	0	43.5471452	-79.6894473	Peel		Canada	Alliaria petiolata	1	Not_Flowering
1812	0.044586539	22021	41756668	4/9/20	2020	1806026	https://www.inaturalist.org/observations/41756668	2	0	44.30323933	-89.28586716	Portage	Wisconsin	United States	Alliaria petiolata	1	Not_Flowering
1813	0.044619102	18490	35195500	11/2/19	2019	2237524	https://www.inaturalist.org/observations/35195500	2	0	43.474945	-80.5316367	Regional Municipality of Waterloo		Canada	Alliaria petiolata	NA	Not_Flowering	b
1814	0.04462217	11755	23439880	4/27/19	2019	509279	https://www.inaturalist.org/observations/23439880	2	0	42.39483333	-71.0770555	Middlesex	Massachusetts	United States	Alliaria petiolata	3	Flowering
1815	0.044628193	30748	44587479	5/1/20	2020	931776	https://www.inaturalist.org/observations/44587479	1	0	41.64261508	-88.10657721	Will	Illinois	United States	Alliaria petiolata	3	Flowering
1816	0.04464354	16634	26040090	5/27/19	2019	1757306	https://www.inaturalist.org/observations/26040090	2	0	43.652444	-79.542551	Toronto		Canada	Alliaria petiolata	4	Flowering
1817	0.044653503	9346	22257829	4/9/19	2019	18701	https://www.inaturalist.org/observations/22257829	2	0	41.71767807	-72.59655762	Hartford	Connecticut	United States	Alliaria petiolata	1	Not_Flowering
1818	0.04469355	13142	24079560	4/29/19	2019	462472	https://www.inaturalist.org/observations/24079560	2	0	43.71565628	-90.98707492	Vernon	Wisconsin	United States	Alliaria petiolata	1	Not_Flowering
1819	0.044720206	31442	44744209	5/3/20	2020	276321	https://www.inaturalist.org/observations/44744209	1	0	49.79908917	20.82100689	Tarn√≥w	Lesser Poland	Poland	Alliaria petiolata	4	Flowering
1820	0.044721294	29968	44235520	4/29/20	2020	2824750	https://www.inaturalist.org/observations/44235520	1	0	56.2841701	9.4268335	Kjellerup	Viborg	Denmark	Alliaria petiolata	3	Flowering
1821	0.044722775	39149	48328319	6/3/20	2020	2868050	https://www.inaturalist.org/observations/48328319	2	0	49.57100673	20.65578952	Nowy Sacz	Lesser Poland	Poland	Alliaria petiolata	4	Flowering
1822	0.044740494	18535	35494710	11/9/19	2019	2212211	https://www.inaturalist.org/observations/35494710	1	0	43.3900502	-80.32291076	Regional Municipality of Waterloo		Canada	Alliaria petiolata	1	Not_Flowering
1823	0.044846276	37314	47194940	5/22/20	2020	103915	https://www.inaturalist.org/observations/47194940	2	0	44.00980074	-77.74203625	Northumberland		Canada	Alliaria petiolata	3	Flowering
1824	0.04485801	11991	23547037	4/27/19	2019	1486734	https://www.inaturalist.org/observations/23547037	1	0	40.05530338	-75.21840027	Philadelphia	Pennsylvania	United States	Alliaria petiolata	3	Flowering
1825	0.044979964	32186	44989815	5/5/20	2020	557731	https://www.inaturalist.org/observations/44989815	2	0	42.60800801	-73.89191983	Albany	New York	United States	Alliaria petiolata	3	Flowering
1826	0.04500823	34456	45785660	5/13/20	2020	2727755	https://www.inaturalist.org/observations/45785660	1	0	50.63612424	3.045925467	Nord		France	Alliaria petiolata	4	Flowering
1827	0.045034914	20521	40991080	3/28/20	2020	1442366	https://www.inaturalist.org/observations/40991080	1	0	41.43981336	-72.05330426	New London	Connecticut	United States	Alliaria petiolata	1	Not_Flowering
1828	0.045036812	33881	45574711	5/11/20	2020	2941138	https://www.inaturalist.org/observations/45574711	2	0	50.72921228	15.44479371			Czechia	Alliaria petiolata	4	Flowering
1829	0.0450381	26091	43061624	4/24/20	2020	5365	https://www.inaturalist.org/observations/43061624	2	0	42.44199516	-71.48037871	Middlesex	Massachusetts	United States	Alliaria petiolata	2	Not_Flowering
1830	0.045051111	9288	22206644	4/8/19	2019	1101949	https://www.inaturalist.org/observations/22206644	1	0	35.70996389	-82.614525	Buncombe	North Carolina	United States	Alliaria petiolata	4	Flowering
1831	0.04507353	8800	21293076	3/16/19	2019	131957	https://www.inaturalist.org/observations/21293076	1	0	41.17339325	-81.30742645	Portage	Ohio	United States	Alliaria petiolata	1	Not_Flowering
1832	0.045100575	25934	43196820	4/23/20	2020	2810429	https://www.inaturalist.org/observations/43196820	1	0	45.433666	-73.895648	Communaut√©-Urbaine-de-Montr√©al		Canada	Alliaria petiolata	1	Not_Flowering
1833	0.045106045	31526	44767855	5/3/20	2020	2260835	https://www.inaturalist.org/observations/44767855	1	0	43.96679997	-73.0899618	Addison	Vermont	United States	Alliaria petiolata	2	Not_Flowering
1834	0.045107432	40746	54057781	7/23/20	2020	1143175	https://www.inaturalist.org/observations/54057781	1	0	44.97442626	-93.15689849	Ramsey	Minnesota	United States	Alliaria petiolata	NA	Not_Flowering	a
1835	0.045161084	22286	41883712	4/10/20	2020	1273681	https://www.inaturalist.org/observations/41883712	1	0	39.50302776	-85.66857713	Shelby	Indiana	United States	Alliaria petiolata	3	Flowering
1836	0.045175548	8682	19973948	1/30/19	2019	1437393	https://www.inaturalist.org/observations/19973948	3	0	42.36684674	-71.25739655	Middlesex	Massachusetts	United States	Alliaria petiolata	1	Not_Flowering
1837	0.045188212	6677	12335340	5/10/18	2018	812969	https://www.inaturalist.org/observations/12335340	2	0	40.81738722	-73.9497733	New York	New York	United States	Alliaria petiolata	4	Flowering
1838	0.045197647	32241	45008972	5/5/20	2020	2001200	https://www.inaturalist.org/observations/45008972	2	0	51.08780084	2.599486671	Veurne	West Flanders	Belgium	Alliaria petiolata	4	Not_Flowering
1839	0.045232521	10820	23049067	4/25/19	2019	1663355	https://www.inaturalist.org/observations/23049067	2	0	43.2245971	-79.89282456	Hamilton		Canada	Alliaria petiolata	NA	Not_Flowering	e
1840	0.045240716	26297	43114663	4/24/20	2020	250740	https://www.inaturalist.org/observations/43114663	2	0	49.52439377	5.886968931			Luxembourg	Alliaria petiolata	4	Flowering
1841	0.045265264	1336	3131183	5/9/16	2016	171517	http://www.inaturalist.org/observations/3131183	1	0	42.63528629	-78.98859004	Erie	New York	United States	Alliaria petiolata	NA	Flowering	a
1842	0.045282078	38173	47417294	5/26/20	2020	367305	https://www.inaturalist.org/observations/47417294	1	0	60.19607	24.96781333			Finland	Alliaria petiolata	3	Flowering
1843	0.045299871	20649	41056905	3/30/20	2020	1825038	https://www.inaturalist.org/observations/41056905	2	0	36.50161511	-82.62664479	Sullivan	Tennessee	United States	Alliaria petiolata	3	Flowering
1844	0.045310092	29927	44563728	4/28/20	2020	1363782	https://www.inaturalist.org/observations/44563728	2	0	55.49695312	46.41472511			Russia	Alliaria petiolata	1	Not_Flowering
1845	0.045333205	37371	46958140	5/23/20	2020	1516169	https://www.inaturalist.org/observations/46958140	2	0	55.6895	37.78094	Moskva gorsovet	Moscow City	Russia	Alliaria petiolata	4	Flowering
1846	0.045391836	19975	40367627	3/20/20	2020	2660636	https://www.inaturalist.org/observations/40367627	3	0	42.974536	-82.4065901	Lambton		Canada	Alliaria petiolata	1	Not_Flowering
1847	0.045407369	40655	53271317	7/16/20	2020	3338657	https://www.inaturalist.org/observations/53271317	1	0	39.19161624	-84.31514399	Hamilton	Ohio	United States	Alliaria petiolata	1	Not_Flowering
1848	0.04541383	14626	25017960	5/7/19	2019	35078	https://www.inaturalist.org/observations/25017960	2	0	40.35788268	-74.67124648	Mercer	New Jersey	United States	Alliaria petiolata	4	Flowering
1849	0.045439152	29895	44217112	4/28/20	2020	469795	https://www.inaturalist.org/observations/44217112	1	0	43.48075833	-80.77411333	Regional Municipality of Waterloo		Canada	Alliaria petiolata	1	Not_Flowering
1850	0.045459303	27207	43360264	4/25/20	2020	2829322	https://www.inaturalist.org/observations/43360264	2	0	39.93782295	-85.92634037	Hamilton	Indiana	United States	Alliaria petiolata	3	Flowering
1851	0.045549848	4297	11270121	4/21/18	2018	865176	https://www.inaturalist.org/observations/11270121	1	0	41.85345295	-89.33714518	Lee	Illinois	United States	Alliaria petiolata	1	Not_Flowering
1852	0.045555863	27150	43349472	4/25/20	2020	2595541	https://www.inaturalist.org/observations/43349472	1	0	52.37281057	-1.95486287	Worcestershire	England	United Kingdom	Alliaria petiolata	4	Flowering
1853	0.045556516	9368	22277516	4/10/19	2019	1393831	https://www.inaturalist.org/observations/22277516	1	0	39.89204674	-75.25680074	Philadelphia	Pennsylvania	United States	Alliaria petiolata	3	Flowering
1854	0.045559309	4784	11548603	4/27/18	2018	454640	https://www.inaturalist.org/observations/11548603	2	0	38.66037113	-77.4949659	Prince William	Virginia	United States	Alliaria petiolata	3	Flowering
1855	0.045576962	3790	10870141	3/23/18	2018	35078	https://www.inaturalist.org/observations/10870141	2	0	40.62478361	-74.57815647	Somerset	New Jersey	United States	Alliaria petiolata	1	Not_Flowering
1856	0.04560693	26293	43113941	4/24/20	2020	473359	https://www.inaturalist.org/observations/43113941	2	0	42.32694639	-83.85332806	Washtenaw	Michigan	United States	Alliaria petiolata	2	Not_Flowering
1857	0.045612742	6756	12359529	5/11/18	2018	535725	https://www.inaturalist.org/observations/12359529	2	0	41.0131283	-73.84537733	Westchester	New York	United States	Alliaria petiolata	3	Flowering
1858	0.04564438	23995	42477343	4/18/20	2020	1617214	https://www.inaturalist.org/observations/42477343	1	0	52.06990424	5.232047411	Zeist		Netherlands	Alliaria petiolata	3	Flowering
1859	0.045653521	20664	41063997	3/30/20	2020	1136170	https://www.inaturalist.org/observations/41063997	2	0	38.97483497	-77.356689	Fairfax	Virginia	United States	Alliaria petiolata	3	Flowering
1860	0.045661186	33803	45611154	5/10/20	2020	2613677	https://www.inaturalist.org/observations/45611154	3	0	55.02625909	24.86996435	Vilniaus		Lithuania	Alliaria petiolata	3	Flowering
1861	0.045670183	20799	41183061	4/1/20	2020	2663916	https://www.inaturalist.org/observations/41183061	3	1	40.29311781	-74.70906333	Mercer	New Jersey	United States	Alliaria petiolata	1	Not_Flowering
1862	0.045679804	4401	11378483	4/22/18	2018	450545	https://www.inaturalist.org/observations/11378483	1	0	44.55403823	-78.34442207	Peterborough		Canada	Alliaria petiolata	1	Not_Flowering
1863	0.045704251	17147	26557603	6/7/19	2019	1258101	https://www.inaturalist.org/observations/26557603	1	0	48.00278473	7.84683466	Freiburg	Baden-W√ºrttemberg	Germany	Alliaria petiolata	1	Not_Flowering
1864	0.045724549	14119	50584371	5/5/19	2019	3225216	https://www.inaturalist.org/observations/50584371	1	0	41.558645	-88.11167783	Will	Illinois	United States	Alliaria petiolata	3	Flowering
1865	0.045754108	16473	25807123	5/26/19	2019	1519025	https://www.inaturalist.org/observations/25807123	1	0	43.43932029	-79.73029028	Halton		Canada	Alliaria petiolata	3	Flowering
1866	0.045764245	2309	5855505	4/19/17	2017	446401	https://www.inaturalist.org/observations/5855505	2	0	39.03600055	-77.11992117	Montgomery	Maryland	United States	Alliaria petiolata	4	Flowering
1867	0.045781487	38093	47375517	5/26/20	2020	1892830	https://www.inaturalist.org/observations/47375517	1	0	55.81388889	37.08555556	Istrinskiy rayon		Russia	Alliaria petiolata	4	Flowering
1868	0.045799172	15906	25390974	5/19/19	2019	1739381	https://www.inaturalist.org/observations/25390974	1	0	43.15952662	-83.23318946	Lapeer	Michigan	United States	Alliaria petiolata	4	Flowering
1869	0.045835104	35009	45976954	5/15/20	2020	2951524	https://www.inaturalist.org/observations/45976954	1	0	54.18266333	37.58354167			Russia	Alliaria petiolata	3	Flowering
1870	0.045839978	39578	49125771	6/10/20	2020	2048015	https://www.inaturalist.org/observations/49125771	1	0	40.19375658	-88.72563896	DeWitt	Illinois	United States	Alliaria petiolata	1	Not_Flowering
1871	0.045845505	18390	34759142	10/19/19	2019	1371047	https://www.inaturalist.org/observations/34759142	1	0	41.933935	-73.911105	Dutchess	New York	United States	Alliaria petiolata	1	Not_Flowering
1872	0.045878104	5196	11675063	4/28/18	2018	619843	https://www.inaturalist.org/observations/11675063	1	0	44.92133149	-93.36567946	Hennepin	Minnesota	United States	Alliaria petiolata	1	Not_Flowering
1873	0.045938993	15900	25388029	5/19/19	2019	535725	https://www.inaturalist.org/observations/25388029	1	0	43.03203189	-78.84676721	Niagara	New York	United States	Alliaria petiolata	4	Flowering
1874	0.045940397	1552	3267463	5/21/16	2016	317	http://www.inaturalist.org/observations/3267463	1	0	43.63190833	-72.52082833	Windsor	Vermont	United States	Alliaria petiolata	NA	Flowering	b
1875	0.045982891	26242	43099311	4/24/20	2020	1314854	https://www.inaturalist.org/observations/43099311	3	0	50.77234167	7.11754717		Nordrhein-Westfalen	Germany	Alliaria petiolata	4	Flowering
1876	0.046000483	10192	22763281	4/20/19	2019	170619	https://www.inaturalist.org/observations/22763281	1	0	38.96208833	-95.432145	Douglas	Kansas	United States	Alliaria petiolata	3	Flowering
1877	0.046072155	10565	23054735	4/22/19	2019	1624082	https://www.inaturalist.org/observations/23054735	2	0	52.14030775	-1.322489306	Oxfordshire	England	United Kingdom	Alliaria petiolata	3	Flowering
1878	0.046139579	26962	43305936	4/25/20	2020	1560388	https://www.inaturalist.org/observations/43305936	2	0	53.44505865	-2.31851019	Manchester	England	United Kingdom	Alliaria petiolata	3	Flowering
1879	0.046163079	25620	43492982	4/22/20	2020	854774	https://www.inaturalist.org/observations/43492982	1	0	44.08932652	-79.35632111	York		Canada	Alliaria petiolata	1	Not_Flowering
1880	0.0462155	40223	50978667	6/25/20	2020	1363782	https://www.inaturalist.org/observations/50978667	1	0	55.49684507	46.41460688			Russia	Alliaria petiolata	NA	NA	a
1881	0.046269722	35599	46204924	5/17/20	2020	2622580	https://www.inaturalist.org/observations/46204924	1	0	47.80492094	13.0595862	Salzburg	Salzburg	Austria	Alliaria petiolata	4	Flowering
1882	0.0463047	544	790083	7/13/14	2014	35078	http://www.inaturalist.org/observations/790083	1	0	41.069834	-74.850692	Sussex	New Jersey	United States	Alliaria petiolata	1	Not_Flowering
1883	0.04630802	39176	48371789	6/3/20	2020	1812958	https://www.inaturalist.org/observations/48371789	1	0	39.17264476	-84.84586001	Dearborn	Indiana	United States	Alliaria petiolata	1	Not_Flowering
1884	0.046324377	6207	12105898	5/3/18	2018	917304	https://www.inaturalist.org/observations/12105898	2	0	41.03446574	-72.15050007	Suffolk	New York	United States	Alliaria petiolata	3	Flowering
1885	0.046339563	25205	49140400	4/21/20	2020	1527518	https://www.inaturalist.org/observations/49140400	2	0	53.25159505	-2.270479948	Cheshire	England	United Kingdom	Alliaria petiolata	3	Flowering
1886	0.04638823	3211	6806837	6/25/17	2017	489889	https://www.inaturalist.org/observations/6806837	1	0	41.82431339	-72.31137528	Tolland	Connecticut	United States	Alliaria petiolata	4	Not_Flowering
1887	0.046401203	33043	47843880	5/7/20	2020	1409524	https://www.inaturalist.org/observations/47843880	1	0	51.32992433	12.3271706		Sachsen	Germany	Alliaria petiolata	4	Flowering
1888	0.046408063	31999	44949150	5/4/20	2020	424526	https://www.inaturalist.org/observations/44949150	1	0	42.21128833	-89.206275	Winnebago	Illinois	United States	Alliaria petiolata	1	Not_Flowering
1889	0.046408913	15025	24932510	5/11/19	2019	1608051	https://www.inaturalist.org/observations/24932510	3	0	44.3332055	10.8880434	Modena		Italy	Alliaria petiolata	4	Flowering
1890	0.046430707	26478	43169611	4/24/20	2020	909380	https://www.inaturalist.org/observations/43169611	1	0	40.05578039	-75.25229082	Philadelphia	Pennsylvania	United States	Alliaria petiolata	4	Flowering
1891	0.046445033	4765	11538273	4/27/18	2018	912698	https://www.inaturalist.org/observations/11538273	2	0	39.75455269	-75.08037278	Gloucester	New Jersey	United States	Alliaria petiolata	4	Flowering
1892	0.046448142	38252	47634998	5/26/20	2020	2277249	https://www.inaturalist.org/observations/47634998	2	0	43.18066416	-73.02512183	Bennington	Vermont	United States	Alliaria petiolata	4	Flowering
1893	0.046458221	797	1552171	5/27/15	2015	55236	http://www.inaturalist.org/observations/1552171	1	0	39.76047167	-89.75848333	Sangamon	Illinois	United States	Alliaria petiolata	3	Flowering
1894	0.046547012	21079	41320095	4/3/20	2020	1624827	https://www.inaturalist.org/observations/41320095	2	0	39.18179668	-77.17264332	Montgomery	Maryland	United States	Alliaria petiolata	1	Not_Flowering
1895	0.046577574	15235	25029962	5/12/19	2019	353381	https://www.inaturalist.org/observations/25029962	2	0	51.25472	-0.368863333	Surrey	England	United Kingdom	Alliaria petiolata	4	Flowering
1896	0.046586692	6503	12268328	5/7/18	2018	933410	https://www.inaturalist.org/observations/12268328	2	0	40.64205517	-80.09647777	Allegheny	Pennsylvania	United States	Alliaria petiolata	3	Flowering
1897	0.046646628	20592	40992684	3/29/20	2020	2367084	https://www.inaturalist.org/observations/40992684	2	0	37.70029326	-86.38154096	Breckinridge	Kentucky	United States	Alliaria petiolata	2	Not_Flowering
1898	0.046683263	38328	47535085	5/27/20	2020	2548167	https://www.inaturalist.org/observations/47535085	1	0	44.91299845	-92.9134252	Washington	Minnesota	United States	Alliaria petiolata	4	Flowering
1899	0.046692975	32998	45451328	5/7/20	2020	424633	https://www.inaturalist.org/observations/45451328	1	0	41.4087347	-87.27594577	Lake	Indiana	United States	Alliaria petiolata	4	Flowering
1900	0.046767635	8295	17030244	9/29/18	2018	339803	https://www.inaturalist.org/observations/17030244	1	0	42.26147026	-70.86006532	Plymouth	Massachusetts	United States	Alliaria petiolata	1	Not_Flowering
1901	0.046768645	13783	24471944	5/3/19	2019	35078	https://www.inaturalist.org/observations/24471944	1	0	40.61221809	-74.58903287	Somerset	New Jersey	United States	Alliaria petiolata	1	Not_Flowering
1902	0.046817403	3364	7944403	9/10/17	2017	35078	https://www.inaturalist.org/observations/7944403	1	0	40.48445347	-74.5369792	Somerset	New Jersey	United States	Alliaria petiolata	NA	NA	d
1903	0.046841921	23857	42418696	4/17/20	2020	2510750	https://www.inaturalist.org/observations/42418696	1	0	41.44760623	-72.70272072	Middlesex	Connecticut	United States	Alliaria petiolata	3	Not_Flowering
1904	0.046850516	6826	12399725	5/12/18	2018	31792	https://www.inaturalist.org/observations/12399725	1	0	43.45375061	-88.54125977	Dodge	Wisconsin	United States	Alliaria petiolata	2	Not_Flowering
1905	0.046852577	9975	22656671	4/18/19	2019	448228	https://www.inaturalist.org/observations/22656671	1	0	38.03101653	-78.43138265	Albemarle	Virginia	United States	Alliaria petiolata	3	Flowering
1906	0.046874839	35598	46204801	5/17/20	2020	2978346	https://www.inaturalist.org/observations/46204801	1	0	60.22673	25.0853242			Finland	Alliaria petiolata	NA	Flowering	b
1907	0.046927252	15208	25006672	5/12/19	2019	1574513	https://www.inaturalist.org/observations/25006672	2	0	42.97888799	-89.23199119	Dane	Wisconsin	United States	Alliaria petiolata	3	Flowering
1908	0.046938929	369	36497969	4/11/14	2014	1731739	https://www.inaturalist.org/observations/36497969	2	0	48.10327445	14.93514459		Nieder√∂sterreich	Austria	Alliaria petiolata	3	Flowering
1909	0.046959459	25922	43069785	4/23/20	2020	462472	https://www.inaturalist.org/observations/43069785	1	0	43.44757791	-90.76243751	Vernon	Wisconsin	United States	Alliaria petiolata	1	Not_Flowering
1910	0.046960426	24686	42666794	4/20/20	2020	2782262	https://www.inaturalist.org/observations/42666794	2	0	39.46255566	-82.24113609	Athens	Ohio	United States	Alliaria petiolata	3	Flowering
1911	0.046978709	15682	25307654	5/17/19	2019	488129	https://www.inaturalist.org/observations/25307654	1	0	40.890756	-73.91244435	Bronx	New York	United States	Alliaria petiolata	4	Flowering
1912	0.047028061	5461	11752589	4/29/18	2018	575633	https://www.inaturalist.org/observations/11752589	1	0	42.25586585	-71.33810377	Middlesex	Massachusetts	United States	Alliaria petiolata	1	Not_Flowering
1913	0.047128562	7476	12801377	5/25/18	2018	977706	https://www.inaturalist.org/observations/12801377	2	0	45.50306201	-73.62244441	Communaut√©-Urbaine-de-Montr√©al		Canada	Alliaria petiolata	NA	Flowering	a
1914	0.047228714	34116	45676183	5/12/20	2020	2840867	https://www.inaturalist.org/observations/45676183	1	0						Alliaria petiolata	NA	Flowering	b
1915	0.047246607	2850	6193010	5/13/17	2017	481205	https://www.inaturalist.org/observations/6193010	4	0	44.27413175	-88.25379181	Outagamie	Wisconsin	United States	Alliaria petiolata	3	Flowering
1916	0.047255956	14538	24749428	5/7/19	2019	311140	https://www.inaturalist.org/observations/24749428	1	0	40.786572	-73.9576719	New York	New York	United States	Alliaria petiolata	4	Flowering
1917	0.047263832	8237	16282203	9/6/18	2018	761401	https://www.inaturalist.org/observations/16282203	1	0	39.76738667	-79.18932167	Somerset	Pennsylvania	United States	Alliaria petiolata	1	Not_Flowering
1918	0.047311808	25463	42884106	4/22/20	2020	754313	https://www.inaturalist.org/observations/42884106	1	0	40.67034167	-74.52578667	Morris	New Jersey	United States	Alliaria petiolata	3	Flowering
1919	0.047339033	27746	43482417	4/25/20	2020	2847157	https://www.inaturalist.org/observations/43482417	1	0	42.44646674	-71.49234415	Middlesex	Massachusetts	United States	Alliaria petiolata	1	Not_Flowering
1920	0.047341264	7437	12767697	5/24/18	2018	952555	https://www.inaturalist.org/observations/12767697	1	0	43.21501966	-85.54085333	Kent	Michigan	United States	Alliaria petiolata	4	Flowering
1921	0.047362701	26333	43125080	4/24/20	2020	1803827	https://www.inaturalist.org/observations/43125080	1	0	52.153973	5.451747	Leusden		Netherlands	Alliaria petiolata	3	Flowering
1922	0.047368401	39617	49230373	6/11/20	2020	3149266	https://www.inaturalist.org/observations/49230373	1	0	53.22076724	6.940263863	Scheemda		Netherlands	Alliaria petiolata	4	Not_Flowering
1923	0.047431466	8719	20429135	2/17/19	2019	298979	https://www.inaturalist.org/observations/20429135	2	0	42.43412399	-71.10610199	Middlesex	Massachusetts	United States	Alliaria petiolata	1	Not_Flowering
1924	0.04743743	3966	11025560	4/11/18	2018	838372	https://www.inaturalist.org/observations/11025560	2	0	42.796092	-77.8237029	Livingston	New York	United States	Alliaria petiolata	1	Not_Flowering
1925	0.047442748	27347	43393255	4/25/20	2020	2090539	https://www.inaturalist.org/observations/43393255	3	0	45.49402717	-73.48572785	Champlain		Canada	Alliaria petiolata	1	Not_Flowering
1926	0.04747033	34037	45670869	5/11/20	2020	2486543	https://www.inaturalist.org/observations/45670869	1	0	40.66621	-74.40304	Union	New Jersey	United States	Alliaria petiolata	4	Flowering
1927	0.047511652	17001	26317207	6/3/19	2019	300606	https://www.inaturalist.org/observations/26317207	2	0	42.36702143	-71.25521741	Middlesex	Massachusetts	United States	Alliaria petiolata	1	Not_Flowering
1928	0.047532379	15033	24934928	5/11/19	2019	1659907	https://www.inaturalist.org/observations/24934928	2	0	42.24521779	-71.408246	Middlesex	Massachusetts	United States	Alliaria petiolata	3	Flowering
1929	0.047534962	40712	53741126	7/20/20	2020	3028032	https://www.inaturalist.org/observations/53741126	2	0	50.52533756	30.3083507	Sviatoshyns'kyi	Kiev City	Ukraine	Alliaria petiolata	NA	NA	a
1930	0.047549514	10207	22769660	4/20/19	2019	863186	https://www.inaturalist.org/observations/22769660	1	0	45.18146732	-93.08641464	Anoka	Minnesota	United States	Alliaria petiolata	1	Not_Flowering
1931	0.047587132	33759	45532949	5/10/20	2020	924673	https://www.inaturalist.org/observations/45532949	2	0	39.31523803	-76.69057422	Baltimore City, MD	Maryland	United States	Alliaria petiolata	3	Flowering
1932	0.047597881	39584	49137707	6/10/20	2020	3108435	https://www.inaturalist.org/observations/49137707	1	0	39.19204246	-84.31731761	Hamilton	Ohio	United States	Alliaria petiolata	4	Not_Flowering
1933	0.047612992	31890	44895172	5/4/20	2020	2882227	https://www.inaturalist.org/observations/44895172	2	0	41.18483558	-73.39913742	Fairfield	Connecticut	United States	Alliaria petiolata	3	Flowering
1934	0.047620033	37155	46852002	5/22/20	2020	3033886	https://www.inaturalist.org/observations/46852002	1	0	43.81143576	-92.25129212	Olmsted	Minnesota	United States	Alliaria petiolata	3	Flowering
1935	0.047620275	28465	43662052	4/26/20	2020	1603883	https://www.inaturalist.org/observations/43662052	1	0	49.6417523	6.1276901			Luxembourg	Alliaria petiolata	3	Flowering
1936	0.047634235	34595	45827181	5/13/20	2020	104937	https://www.inaturalist.org/observations/45827181	1	0	42.27731667	-71.2035	Norfolk	Massachusetts	United States	Alliaria petiolata	NA	Flowering	a
1937	0.047679486	11830	23469058	4/27/19	2019	637334	https://www.inaturalist.org/observations/23469058	2	0	42.52210979	-71.34415116	Middlesex	Massachusetts	United States	Alliaria petiolata	2	Not_Flowering
1938	0.047695593	6474	12241174	5/7/18	2018	278233	https://www.inaturalist.org/observations/12241174	1	0	42.05681117	-87.671295	Cook	Illinois	United States	Alliaria petiolata	3	Flowering
1939	0.047696915	4314	11282391	4/21/18	2018	857278	https://www.inaturalist.org/observations/11282391	2	0	51.08250046	2.55440402	Nord		France	Alliaria petiolata	3	Flowering
1940	0.047716524	15960	26122004	5/19/19	2019	515751	https://www.inaturalist.org/observations/26122004	1	0	50.21506111	-119.2392111	North Okanagan		Canada	Alliaria petiolata	3	Flowering
1941	0.047742574	11961	23518635	4/27/19	2019	900026	https://www.inaturalist.org/observations/23518635	2	0	40.81108409	-73.86094149	Bronx	New York	United States	Alliaria petiolata	3	Flowering
1942	0.047758686	33867	45567103	5/11/20	2020	2937558	https://www.inaturalist.org/observations/45567103	1	0	53.11603846	18.02186471	Bydgoszcz City	Kuyavian-Pomeranian	Poland	Alliaria petiolata	4	Flowering
1943	0.047768175	36801	46698393	5/21/20	2020	988085	https://www.inaturalist.org/observations/46698393	1	0	55.68944444	9.530833333	Vejle	Vejle	Denmark	Alliaria petiolata	4	Flowering
1944	0.047773274	26110	43066701	4/24/20	2020	667286	https://www.inaturalist.org/observations/43066701	1	0	49.61423833	6.1630805			Luxembourg	Alliaria petiolata	3	Flowering
1945	0.047778653	9225	22155445	4/7/19	2019	729951	https://www.inaturalist.org/observations/22155445	1	0	39.57244876	-79.12039995	Garrett	Maryland	United States	Alliaria petiolata	1	Not_Flowering
1946	0.047784063	25866	42996577	4/23/20	2020	1650434	https://www.inaturalist.org/observations/42996577	1	0	40.02406604	-75.19944451	Philadelphia	Pennsylvania	United States	Alliaria petiolata	1	Not_Flowering
1947	0.047858575	12825	23937740	4/29/19	2019	526194	https://www.inaturalist.org/observations/23937740	2	0	41.24753301	-81.40783528	Summit	Ohio	United States	Alliaria petiolata	3	Flowering
1948	0.047870314	6532	12268675	5/8/18	2018	791638	https://www.inaturalist.org/observations/12268675	2	0	40.32089689	-80.08109073	Allegheny	Pennsylvania	United States	Alliaria petiolata	3	Flowering
1949	0.04787062	6329	12173752	5/5/18	2018	353381	https://www.inaturalist.org/observations/12173752	2	0	51.43617	-0.322963333	Richmond upon Thames	England	United Kingdom	Alliaria petiolata	3	Flowering
1950	0.047892674	30536	44475134	5/1/20	2020	2606942	https://www.inaturalist.org/observations/44475134	1	0	48.48038408	15.7014432		Nieder√∂sterreich	Austria	Alliaria petiolata	4	Flowering
1951	0.047936523	30523	44471084	5/1/20	2020	2874022	https://www.inaturalist.org/observations/44471084	1	0	55.80363319	12.33713432	Stenl√∏se	Frederiksborg	Denmark	Alliaria petiolata	4	Flowering
1952	0.047941959	15880	25374325	5/19/19	2019	1504483	https://www.inaturalist.org/observations/25374325	4	0	53.43229726	-2.296926633	Manchester	England	United Kingdom	Alliaria petiolata	3	Flowering
1953	0.047956294	11327	23303549	4/26/19	2019	302377	https://www.inaturalist.org/observations/23303549	1	0	42.40125833	-71.20990833	Middlesex	Massachusetts	United States	Alliaria petiolata	1	Not_Flowering
1954	0.047985367	11812	23463673	4/27/19	2019	1149934	https://www.inaturalist.org/observations/23463673	1	0	38.92236529	-77.10445469	District of Columbia	District of Columbia	United States	Alliaria petiolata	4	Flowering
1955	0.04802811	2115	5697679	4/14/17	2017	185925	https://www.inaturalist.org/observations/5697679	2	0	40.90815197	-74.42999259	Morris	New Jersey	United States	Alliaria petiolata	1	Not_Flowering
1956	0.048071699	24885	42734086	4/20/20	2020	2787148	https://www.inaturalist.org/observations/42734086	1	0	42.41282167	-85.735595	Kalamazoo	Michigan	United States	Alliaria petiolata	2	Not_Flowering
1957	0.04810262	18010	31639631	8/22/19	2019	44060	https://www.inaturalist.org/observations/31639631	2	0	44.605106	-79.482399	Simcoe		Canada	Alliaria petiolata	1	Not_Flowering
1958	0.048123278	23862	42423113	4/17/20	2020	2610430	https://www.inaturalist.org/observations/42423113	1	0	40.58654583	-74.78253627	Hunterdon	New Jersey	United States	Alliaria petiolata	3	Flowering
1959	0.04816822	39582	49137317	6/10/20	2020	3108435	https://www.inaturalist.org/observations/49137317	2	0	39.19236451	-84.31576044	Hamilton	Ohio	United States	Alliaria petiolata	1	Not_Flowering
1960	0.048193242	14828	25021782	5/9/19	2019	420537	https://www.inaturalist.org/observations/25021782	2	0	42.03553	-75.02847667	Delaware	New York	United States	Alliaria petiolata	2	Not_Flowering
1961	0.048199173	31520	44766184	5/3/20	2020	1106211	https://www.inaturalist.org/observations/44766184	1	0	43.23218836	-77.56068011	Monroe	New York	United States	Alliaria petiolata	2	Not_Flowering
1962	0.048211809	25368	42862891	4/22/20	2020	2073094	https://www.inaturalist.org/observations/42862891	1	0	39.96300568	-83.23964381	Franklin	Ohio	United States	Alliaria petiolata	2	Not_Flowering
1963	0.048219081	34911	45973586	5/14/20	2020	2211508	https://www.inaturalist.org/observations/45973586	2	0	39.59797474	-84.52651021	Butler	Ohio	United States	Alliaria petiolata	4	Flowering
1964	0.048236809	24545	42653515	4/19/20	2020	1812302	https://www.inaturalist.org/observations/42653515	1	0	53.01392154	6.051906128	Opsterland		Netherlands	Alliaria petiolata	3	Flowering
1965	0.048283621	29030	43898091	4/27/20	2020	1746586	https://www.inaturalist.org/observations/43898091	1	0	50.7101809	16.82317603	Dzierzoni√≥w	Lower Silesian	Poland	Alliaria petiolata	3	Flowering
1966	0.048363938	3812	10454314	3/27/18	2018	609822	https://www.inaturalist.org/observations/10454314	2	0	37.38796357	-88.91121768	Johnson	Illinois	United States	Alliaria petiolata	NA	Not_Flowering	b
1967	0.048365404	30354	44397018	4/30/20	2020	2851612	https://www.inaturalist.org/observations/44397018	1	0	41.01495528	-81.54576919	Summit	Ohio	United States	Alliaria petiolata	NA	Flowering	e
1968	0.048368627	10870	23076582	4/25/19	2019	1654450	https://www.inaturalist.org/observations/23076582	2	0	42.45250858	-71.3102244	Middlesex	Massachusetts	United States	Alliaria petiolata	2	Not_Flowering
1969	0.048368855	22048	41768078	4/9/20	2020	2279717	https://www.inaturalist.org/observations/41768078	1	0	39.34196197	-82.10737559	Athens	Ohio	United States	Alliaria petiolata	3	Flowering
1970	0.048391212	38338	47541138	5/27/20	2020	3075330	https://www.inaturalist.org/observations/47541138	2	0	38.98524797	-92.3207496	Boone	Missouri	United States	Alliaria petiolata	1	Not_Flowering
1971	0.048465874	36823	46709038	5/21/20	2020	3016584	https://www.inaturalist.org/observations/46709038	1	0	53.85496125	-2.219359651	Lancashire	England	United Kingdom	Alliaria petiolata	4	Flowering
1972	0.048468196	9511	22377118	4/12/19	2019	1471562	https://www.inaturalist.org/observations/22377118	2	0	42.41907333	-71.15881875	Middlesex	Massachusetts	United States	Alliaria petiolata	1	Not_Flowering
1973	0.048473093	24220	46649073	4/19/20	2020	2269182	https://www.inaturalist.org/observations/46649073	3	1	47.57729178	7.672827356			Switzerland	Alliaria petiolata	2	Flowering
1974	0.048493822	12658	24206452	4/28/19	2019	1629755	https://www.inaturalist.org/observations/24206452	4	0	40.73222865	-79.69958246	Butler	Pennsylvania	United States	Alliaria petiolata	3	Flowering
1975	0.048512116	10427	22860819	4/21/19	2019	884800	https://www.inaturalist.org/observations/22860819	1	0	39.51778833	-84.72799667	Butler	Ohio	United States	Alliaria petiolata	3	Flowering
1976	0.048612955	10106	22721253	4/19/19	2019	931776	https://www.inaturalist.org/observations/22721253	2	0	42.17707815	-87.91232457	Lake	Illinois	United States	Alliaria petiolata	1	Not_Flowering
1977	0.048613593	33523	45506924	5/9/20	2020	2939827	https://www.inaturalist.org/observations/45506924	1	0	49.57077697	18.53768497			Czechia	Alliaria petiolata	NA	Flowering	b
1978	0.048750137	22201	41831223	4/10/20	2020	1777936	https://www.inaturalist.org/observations/41831223	2	0	41.95126086	-87.8606702	Cook	Illinois	United States	Alliaria petiolata	2	Not_Flowering
1979	0.048787536	23234	42359888	4/14/20	2020	2639476	https://www.inaturalist.org/observations/42359888	2	0	38.85758423	-94.59188176	Jackson	Missouri	United States	Alliaria petiolata	3	Flowering
1980	0.048795788	1065	2939730	4/15/16	2016	55236	http://www.inaturalist.org/observations/2939730	1	0	39.87265833	-89.62284167	Sangamon	Illinois	United States	Alliaria petiolata	2	Not_Flowering
1981	0.048801043	37849	47339154	5/24/20	2020	1767928	https://www.inaturalist.org/observations/47339154	1	0	55.71608351	37.42553626	Moskva gorsovet	Moscow City	Russia	Alliaria petiolata	3	Flowering
1982	0.048803273	23410	42270311	4/15/20	2020	9401	https://www.inaturalist.org/observations/42270311	1	0	39.64789008	-77.70470778	Washington	Maryland	United States	Alliaria petiolata	4	Flowering
1983	0.048868703	38893	48037633	5/31/20	2020	3100025	https://www.inaturalist.org/observations/48037633	2	0	43.80531072	-79.21420086	Toronto		Canada	Alliaria petiolata	4	Flowering
1984	0.048873562	17404	27188905	6/17/19	2019	18701	https://www.inaturalist.org/observations/27188905	1	0	41.92980576	-72.60964966	Hartford	Connecticut	United States	Alliaria petiolata	4	Not_Flowering
1985	0.048916104	16027	25526426	5/20/19	2019	1257299	https://www.inaturalist.org/observations/25526426	2	0	43.68510075	-79.96928808	Halton		Canada	Alliaria petiolata	2	Not_Flowering
1986	0.04892356	19651	40031831	3/12/20	2020	1430839	https://www.inaturalist.org/observations/40031831	2	0	53.75172578	-2.702579061	Lancashire	England	United Kingdom	Alliaria petiolata	1	Not_Flowering
1987	0.048931538	18920	37466693	1/9/20	2020	35078	https://www.inaturalist.org/observations/37466693	2	0	40.62398771	-74.50404479	Somerset	New Jersey	United States	Alliaria petiolata	1	Not_Flowering
1988	0.048943429	31188	44717643	5/2/20	2020	1062903	https://www.inaturalist.org/observations/44717643	1	0	51.56539409	36.10042918			Russia	Alliaria petiolata	3	Flowering
1989	0.048949446	31015	44628120	5/2/20	2020	2879696	https://www.inaturalist.org/observations/44628120	2	0	41.45978286	-73.74667388	Putnam	New York	United States	Alliaria petiolata	2	Not_Flowering
1990	0.048978951	31802	44859780	5/4/20	2020	2903503	https://www.inaturalist.org/observations/44859780	1	0	57.11552597	10.03574613	Aalborg	North Jutland	Denmark	Alliaria petiolata	4	Flowering
1991	0.0490044	32226	45001555	5/5/20	2020	468880	https://www.inaturalist.org/observations/45001555	1	0	39.86420613	-74.22059865	Ocean	New Jersey	United States	Alliaria petiolata	4	Flowering
1992	0.04901863	37337	46930483	5/23/20	2020	2632046	https://www.inaturalist.org/observations/46930483	1	0	49.99758448	14.45847194			Czechia	Alliaria petiolata	2	Not_Flowering
1993	0.049041791	10382	22839093	4/21/19	2019	1627356	https://www.inaturalist.org/observations/22839093	2	0	39.34040843	-82.06500893	Athens	Ohio	United States	Alliaria petiolata	4	Flowering
1994	0.049076992	40179	50791201	6/24/20	2020	1996585	https://www.inaturalist.org/observations/50791201	1	0	40.43240349	-75.46259411	Bucks	Pennsylvania	United States	Alliaria petiolata	1	Not_Flowering
1995	0.049122014	10149	22985989	4/19/19	2019	1023234	https://www.inaturalist.org/observations/22985989	3	0	49.28133567	6.313962531	Moselle		France	Alliaria petiolata	3	Flowering
1996	0.049168687	6788	12498201	5/11/18	2018	311045	https://www.inaturalist.org/observations/12498201	1	0	39.762003	-84.354205	Montgomery	Ohio	United States	Alliaria petiolata	1	Not_Flowering
1997	0.049169985	31710	44912271	5/3/20	2020	1137662	https://www.inaturalist.org/observations/44912271	1	0	40.339539	-75.17366498	Bucks	Pennsylvania	United States	Alliaria petiolata	4	Flowering
1998	0.049188085	17701	28489887	7/9/19	2019	1968109	https://www.inaturalist.org/observations/28489887	2	0	54.9754652	-1.686783563	Tyne and Wear	England	United Kingdom	Alliaria petiolata	1	Not_Flowering
[truncated: 38,762 more rows]
