# Supplementary material for: Using Convolutional Neural Networks to Efficiently Extract Immense Phenological Data From Community Science Images
Source: Front Plant Sci. 2022 Jan 17;12:787407. doi: 10.3389/fpls.2021.787407 (PMC8801702; doi:10.3389/fpls.2021.787407)
Supplement: Supplementary file 3 [file Data_Sheet_2.CSV]

download_number	iNat_ID	observed_on	user_id	latitude	longitude	place_county_name	place_state_name	place_country_name	scientific_name	taxon_family_name	url	Expert_label	Phenology_label_model	Phenology_label_5	Phenology_label_6	Phenology_label_7	Phenology_label_1	Phenology_label_3	Phenology_label_2	Phenology_label_4	Model_correct	5_correct	7_correct	6_correct	1_correct	3_correct	2_correct	4_correct
1057	2937144	4/14/16	52935	40.50128	-74.42931333	Middlesex	New Jersey	United States	Alliaria petiolata	Brassicaceae	http://www.inaturalist.org/observations/2937144	0	0	0	0	0	0	0	0	0	correct	correct	correct	correct	correct	correct	correct	correct
1069	2940946	4/15/16	175837	43.82110184	-72.21382938	Orange	Vermont	United States	Alliaria petiolata	Brassicaceae	http://www.inaturalist.org/observations/2940946	0	0	0	0	0	0	0	0	0	correct	correct	correct	correct	correct	correct	correct	correct
1562	3282993	5/23/16	239203	43.020219	-72.315858	Cheshire	New Hampshire	United States	Alliaria petiolata	Brassicaceae	http://www.inaturalist.org/observations/3282993	3	3	3	3	3	3	3	3	3	correct	correct	correct	correct	correct	correct	correct	correct
2035	5626430	4/9/17	186163	47.00944444	7.031475			Switzerland	Alliaria petiolata	Brassicaceae	https://www.inaturalist.org/observations/5626430	2	2	2	2	2	2	2	2	2	correct	correct	correct	correct	correct	correct	correct	correct
2410	5925641	4/23/17	339867	42.36682799	-71.25396366	Middlesex	Massachusetts	United States	Alliaria petiolata	Brassicaceae	https://www.inaturalist.org/observations/5925641	2	2	2	2	2	2	2	2	2	correct	correct	correct	correct	correct	correct	correct	correct
2428	5936085	4/23/17	276236	42.95711773	-87.84590989	Milwaukee	Wisconsin	United States	Alliaria petiolata	Brassicaceae	https://www.inaturalist.org/observations/5936085	0	0	0	0	0	0	0	0	0	correct	correct	correct	correct	correct	correct	correct	correct
3467	8613784	10/30/17	656824	44.47632167	-73.18813333	Chittenden	Vermont	United States	Alliaria petiolata	Brassicaceae	https://www.inaturalist.org/observations/8613784	0	0	0	0	0	0	0	0	0	correct	correct	correct	correct	correct	correct	correct	correct
3719	10152115	3/9/18	774356	42.36612213	-71.25487402	Middlesex	Massachusetts	United States	Alliaria petiolata	Brassicaceae	https://www.inaturalist.org/observations/10152115	0	0	0	0	0	0	0	0	0	correct	correct	correct	correct	correct	correct	correct	correct
3799	10424562	3/24/18	494532	40.815477	-73.872752	Bronx	New York	United States	Alliaria petiolata	Brassicaceae	https://www.inaturalist.org/observations/10424562	0	0	0	0	0	0	0	0	0	correct	correct	correct	correct	correct	correct	correct	correct
4139	11128629	4/17/18	35078	40.57113993	-74.61787462	Somerset	New Jersey	United States	Alliaria petiolata	Brassicaceae	https://www.inaturalist.org/observations/11128629	0	0	0	0	0	0	0	0	0	correct	correct	correct	correct	correct	correct	correct	correct
4523	11450142	4/25/18	758131	39.02422333	-77.15756226	Montgomery	Maryland	United States	Alliaria petiolata	Brassicaceae	https://www.inaturalist.org/observations/11450142	3	3	3	3	3	3	3	3	3	correct	correct	correct	correct	correct	correct	correct	correct
4681	11500967	4/27/18	740882	40.50717015	-75.08672744	Bucks	Pennsylvania	United States	Alliaria petiolata	Brassicaceae	https://www.inaturalist.org/observations/11500967	1	1	1	1	1	1	1	1	1	correct	correct	correct	correct	correct	correct	correct	correct
5705	11885852	4/29/18	504394	40.61709582	-73.82534351	Queens	New York	United States	Alliaria petiolata	Brassicaceae	https://www.inaturalist.org/observations/11885852	1	1	1	1	1	1	1	1	1	correct	correct	correct	correct	correct	correct	correct	correct
6751	12357116	5/11/18	281423	55.32133102	21.00088882	Klaipedos		Lithuania	Alliaria petiolata	Brassicaceae	https://www.inaturalist.org/observations/12357116	2	2	2	2	2	2	2	2	2	correct	correct	correct	correct	correct	correct	correct	correct
7779	13276192	6/9/18	356634	42.30289667	-70.90962167	Plymouth	Massachusetts	United States	Alliaria petiolata	Brassicaceae	https://www.inaturalist.org/observations/13276192	0	0	0	0	0	0	0	0	0	correct	correct	correct	correct	correct	correct	correct	correct
7934	13955419	6/24/18	1005432	44.99555537	-93.12330394	Ramsey	Minnesota	United States	Alliaria petiolata	Brassicaceae	https://www.inaturalist.org/observations/13955419	0	0	0	0	0	0	0	0	0	correct	correct	correct	correct	correct	correct	correct	correct
8084	14476177	7/18/18	519692	43.47225599	-79.71515854	Halton		Canada	Alliaria petiolata	Brassicaceae	https://www.inaturalist.org/observations/14476177	0	0	0	0	0	0	0	0	0	correct	correct	correct	correct	correct	correct	correct	correct
8228	16191733	9/3/18	18701	39.376091	-77.15248871	Carroll	Maryland	United States	Alliaria petiolata	Brassicaceae	https://www.inaturalist.org/observations/16191733	0	0	0	0	0	0	0	0	0	correct	correct	correct	correct	correct	correct	correct	correct
8548	18983591	12/12/18	1380617	40.89969259	-73.91342783	Bronx	New York	United States	Alliaria petiolata	Brassicaceae	https://www.inaturalist.org/observations/18983591	0	0	0	0	0	0	0	0	0	correct	correct	correct	correct	correct	correct	correct	correct
8849	21469826	3/21/19	395895	37.70259161	-89.22669342	Jackson	Illinois	United States	Alliaria petiolata	Brassicaceae	https://www.inaturalist.org/observations/21469826	0	0	0	0	0	0	0	0	0	correct	correct	correct	correct	correct	correct	correct	correct
9214	22147782	4/7/19	188597	44.46006578	-93.14680821	Rice	Minnesota	United States	Alliaria petiolata	Brassicaceae	https://www.inaturalist.org/observations/22147782	0	0	0	0	0	0	0	0	0	correct	correct	correct	correct	correct	correct	correct	correct
9866	22886261	4/16/19	704039	39.19758606	46.36390686			Armenia	Alliaria petiolata	Brassicaceae	https://www.inaturalist.org/observations/22886261	2	2	2	2	2	2	2	2	2	correct	correct	correct	correct	correct	correct	correct	correct
10464	22882443	4/22/19	932997	42.85874706	-85.73307269	Kent	Michigan	United States	Alliaria petiolata	Brassicaceae	https://www.inaturalist.org/observations/22882443	0	0	0	0	0	0	0	0	0	correct	correct	correct	correct	correct	correct	correct	correct
11226	23221395	4/26/19	598294	42.31099491	-71.04480004	Suffolk	Massachusetts	United States	Alliaria petiolata	Brassicaceae	https://www.inaturalist.org/observations/23221395	2	2	2	2	2	2	2	2	2	correct	correct	correct	correct	correct	correct	correct	correct
11350	23416624	4/26/19	16016	42.31582	-71.037925	Suffolk	Massachusetts	United States	Alliaria petiolata	Brassicaceae	https://www.inaturalist.org/observations/23416624	2	2	2	2	2	2	2	2	2	correct	correct	correct	correct	correct	correct	correct	correct
11386	24215668	4/26/19	213890	38.80198667	-77.55176667	Prince William	Virginia	United States	Alliaria petiolata	Brassicaceae	https://www.inaturalist.org/observations/24215668	3	3	3	3	3	3	3	3	3	correct	correct	correct	correct	correct	correct	correct	correct
11610	23389703	4/27/19	1681652	50.07620449	14.44656618			Czechia	Alliaria petiolata	Brassicaceae	https://www.inaturalist.org/observations/23389703	3	3	3	3	3	3	3	3	3	correct	correct	correct	correct	correct	correct	correct	correct
12036	23728042	4/27/19	279977	40.60283333	-73.93284722	Kings	New York	United States	Alliaria petiolata	Brassicaceae	https://www.inaturalist.org/observations/23728042	2	2	2	2	2	2	2	2	2	correct	correct	correct	correct	correct	correct	correct	correct
12549	23793021	4/28/19	912755	39.34623934	-77.61948061	Frederick	Maryland	United States	Alliaria petiolata	Brassicaceae	https://www.inaturalist.org/observations/23793021	3	3	3	3	3	3	3	3	3	correct	correct	correct	correct	correct	correct	correct	correct
12570	23804692	4/28/19	108348	39.86057675	-86.29801502	Marion	Indiana	United States	Alliaria petiolata	Brassicaceae	https://www.inaturalist.org/observations/23804692	3	3	3	3	3	3	3	3	3	correct	correct	correct	correct	correct	correct	correct	correct
13060	24028970	4/29/19	379455	42.50911003	-71.06887822	Middlesex	Massachusetts	United States	Alliaria petiolata	Brassicaceae	https://www.inaturalist.org/observations/24028970	2	2	2	2	2	2	2	2	2	correct	correct	correct	correct	correct	correct	correct	correct
13202	24180096	4/29/19	1183872	53.91050229	27.61205224			Belarus	Alliaria petiolata	Brassicaceae	https://www.inaturalist.org/observations/24180096	2	2	2	2	2	2	2	2	2	correct	correct	correct	correct	correct	correct	correct	correct
13778	24470085	5/3/19	77237	40.24552505	-74.67607019	Mercer	New Jersey	United States	Alliaria petiolata	Brassicaceae	https://www.inaturalist.org/observations/24470085	3	3	3	3	3	3	3	3	3	correct	correct	correct	correct	correct	correct	correct	correct
13849	24502624	5/4/19	1369015	54.74081696	25.28939785	Vilniaus		Lithuania	Alliaria petiolata	Brassicaceae	https://www.inaturalist.org/observations/24502624	2	2	2	2	2	2	2	2	2	correct	correct	correct	correct	correct	correct	correct	correct
13976	24704539	5/4/19	1074620	42.0393605	-72.601811	Hampden	Massachusetts	United States	Alliaria petiolata	Brassicaceae	https://www.inaturalist.org/observations/24704539	2	2	2	2	2	2	2	2	2	correct	correct	correct	correct	correct	correct	correct	correct
14021	24587153	5/5/19	1717847	48.64278547	9.019683869		Baden-Württemberg	Germany	Alliaria petiolata	Brassicaceae	https://www.inaturalist.org/observations/24587153	3	3	3	3	3	3	3	3	3	correct	correct	correct	correct	correct	correct	correct	correct
14508	24749114	5/7/19	311140	40.78639154	-73.9578064	New York	New York	United States	Alliaria petiolata	Brassicaceae	https://www.inaturalist.org/observations/24749114	3	3	3	3	3	3	3	3	3	correct	correct	correct	correct	correct	correct	correct	correct
14614	24810425	5/7/19	357439	40.64207927	-74.10574419	Richmond	New York	United States	Alliaria petiolata	Brassicaceae	https://www.inaturalist.org/observations/24810425	3	3	3	3	3	3	3	3	3	correct	correct	correct	correct	correct	correct	correct	correct
14638	24781089	5/8/19	1727577	39.90805769	-86.21230396	Marion	Indiana	United States	Alliaria petiolata	Brassicaceae	https://www.inaturalist.org/observations/24781089	3	3	3	3	3	3	3	3	3	correct	correct	correct	correct	correct	correct	correct	correct
15051	24942312	5/11/19	1741709	42.52789027	-83.68178603	Livingston	Michigan	United States	Alliaria petiolata	Brassicaceae	https://www.inaturalist.org/observations/24942312	2	2	2	2	2	2	2	2	2	correct	correct	correct	correct	correct	correct	correct	correct
15375	25133504	5/14/19	35078	40.61823266	-74.49365022	Somerset	New Jersey	United States	Alliaria petiolata	Brassicaceae	https://www.inaturalist.org/observations/25133504	3	3	3	3	3	3	3	3	3	correct	correct	correct	correct	correct	correct	correct	correct
15692	25402840	5/17/19	1767417	45.34891	-80.18078167			Canada	Alliaria petiolata	Brassicaceae	https://www.inaturalist.org/observations/25402840	0	0	0	0	0	0	0	0	0	correct	correct	correct	correct	correct	correct	correct	correct
15982	25449709	5/20/19	642393	44.21522167	-72.790695	Washington	Vermont	United States	Alliaria petiolata	Brassicaceae	https://www.inaturalist.org/observations/25449709	2	2	2	2	2	2	2	2	2	correct	correct	correct	correct	correct	correct	correct	correct
16331	25691186	5/24/19	323150	44.88032537	-93.68020442	Carver	Minnesota	United States	Alliaria petiolata	Brassicaceae	https://www.inaturalist.org/observations/25691186	2	2	2	2	2	2	2	2	2	correct	correct	correct	correct	correct	correct	correct	correct
16782	26084784	5/30/19	1769355	43.21767238	-77.43960997	Monroe	New York	United States	Alliaria petiolata	Brassicaceae	https://www.inaturalist.org/observations/26084784	3	3	3	3	3	3	3	3	3	correct	correct	correct	correct	correct	correct	correct	correct
17297	26900765	6/12/19	462472	45.02020252	-92.75500347	St. Croix	Wisconsin	United States	Alliaria petiolata	Brassicaceae	https://www.inaturalist.org/observations/26900765	0	0	0	0	0	0	0	0	0	correct	correct	correct	correct	correct	correct	correct	correct
18003	31231546	8/21/19	2117411	44.92093937	-93.32607279	Hennepin	Minnesota	United States	Alliaria petiolata	Brassicaceae	https://www.inaturalist.org/observations/31231546	0	0	0	0	0	0	0	0	0	correct	correct	correct	correct	correct	correct	correct	correct
18052	32219086	9/1/19	2221364	40.70381689	-73.85150523	Queens	New York	United States	Alliaria petiolata	Brassicaceae	https://www.inaturalist.org/observations/32219086	0	0	0	0	0	0	0	0	0	correct	correct	correct	correct	correct	correct	correct	correct
18226	33558603	9/25/19	434266	38.88284507	-77.15331557	Arlington	Virginia	United States	Alliaria petiolata	Brassicaceae	https://www.inaturalist.org/observations/33558603	0	0	0	0	0	0	0	0	0	correct	correct	correct	correct	correct	correct	correct	correct
18785	36945701	12/25/19	762240	35.61445751	-82.55934708	Buncombe	North Carolina	United States	Alliaria petiolata	Brassicaceae	https://www.inaturalist.org/observations/36945701	0	0	0	0	0	0	0	0	0	correct	correct	correct	correct	correct	correct	correct	correct
19144	38537128	2/9/20	35078	40.42164768	-74.98011068	Hunterdon	New Jersey	United States	Alliaria petiolata	Brassicaceae	https://www.inaturalist.org/observations/38537128	0	0	0	0	0	0	0	0	0	correct	correct	correct	correct	correct	correct	correct	correct
19780	40098522	3/16/20	1909144	39.81356064	-75.4829664	New Castle	Delaware	United States	Alliaria petiolata	Brassicaceae	https://www.inaturalist.org/observations/40098522	0	0	0	0	0	0	0	0	0	correct	correct	correct	correct	correct	correct	correct	correct
20079	40523553	3/22/20	1621634	53.03888889	-1.238055556	Nottinghamshire	England	United Kingdom	Alliaria petiolata	Brassicaceae	https://www.inaturalist.org/observations/40523553	0	0	0	0	0	0	0	0	0	correct	correct	correct	correct	correct	correct	correct	correct
20829	41181695	4/1/20	2271180	40.74388913	-80.03266016	Allegheny	Pennsylvania	United States	Alliaria petiolata	Brassicaceae	https://www.inaturalist.org/observations/41181695	0	0	0	0	0	0	0	0	0	correct	correct	correct	correct	correct	correct	correct	correct
21091	41327527	4/3/20	2404605	43.93743277	-79.88884869	Peel		Canada	Alliaria petiolata	Brassicaceae	https://www.inaturalist.org/observations/41327527	0	0	0	0	0	0	0	0	0	correct	correct	correct	correct	correct	correct	correct	correct
21488	41629016	4/5/20	1412876	41.56057828	-70.61660199	Barnstable	Massachusetts	United States	Alliaria petiolata	Brassicaceae	https://www.inaturalist.org/observations/41629016	0	0	0	0	0	0	0	0	0	correct	correct	correct	correct	correct	correct	correct	correct
21707	41619031	4/7/20	2214136	39.30385444	-84.29663504	Warren	Ohio	United States	Alliaria petiolata	Brassicaceae	https://www.inaturalist.org/observations/41619031	1	1	1	1	1	1	1	1	1	correct	correct	correct	correct	correct	correct	correct	correct
21795	41692917	4/7/20	1486527	40.39652	-74.707855	Somerset	New Jersey	United States	Alliaria petiolata	Brassicaceae	https://www.inaturalist.org/observations/41692917	0	0	0	0	0	0	0	0	0	correct	correct	correct	correct	correct	correct	correct	correct
22131	45316144	4/9/20	1804244	46.25467934	5.98395735	Ain		France	Alliaria petiolata	Brassicaceae	https://www.inaturalist.org/observations/45316144	2	2	2	2	2	2	2	2	2	correct	correct	correct	correct	correct	correct	correct	correct
22511	41947632	4/11/20	572980	40.89076167	-74.00534722	Bergen	New Jersey	United States	Alliaria petiolata	Brassicaceae	https://www.inaturalist.org/observations/41947632	2	2	2	2	2	2	2	2	2	correct	correct	correct	correct	correct	correct	correct	correct
26512	43179573	4/24/20	2138871	42.39652307	-71.14349517	Middlesex	Massachusetts	United States	Alliaria petiolata	Brassicaceae	https://www.inaturalist.org/observations/43179573	1	1	1	1	1	1	1	1	1	correct	correct	correct	correct	correct	correct	correct	correct
27247	43367753	4/25/20	554509	41.18233667	-73.68718	Westchester	New York	United States	Alliaria petiolata	Brassicaceae	https://www.inaturalist.org/observations/43367753	2	2	2	2	2	2	2	2	2	correct	correct	correct	correct	correct	correct	correct	correct
29443	44065383	4/27/20	895775	41.2559154	-96.17089734	Douglas	Nebraska	United States	Alliaria petiolata	Brassicaceae	https://www.inaturalist.org/observations/44065383	3	3	3	3	3	3	3	3	3	correct	correct	correct	correct	correct	correct	correct	correct
30112	44291189	4/29/20	2450959	41.35276728	-72.1439207	New London	Connecticut	United States	Alliaria petiolata	Brassicaceae	https://www.inaturalist.org/observations/44291189	1	1	1	1	1	1	1	1	1	correct	correct	correct	correct	correct	correct	correct	correct
30235	45861595	4/29/20	1400697	52.05765278	4.496722222	Zoetermeer		Netherlands	Alliaria petiolata	Brassicaceae	https://www.inaturalist.org/observations/45861595	3	3	3	3	3	3	3	3	3	correct	correct	correct	correct	correct	correct	correct	correct
30241	51023211	4/29/20	3144230	50.196053	19.809213	Kraków	Lesser Poland	Poland	Alliaria petiolata	Brassicaceae	https://www.inaturalist.org/observations/51023211	3	3	3	3	3	3	3	3	3	correct	correct	correct	correct	correct	correct	correct	correct
30367	44409998	4/30/20	2661143	42.18382126	-71.19637887	Norfolk	Massachusetts	United States	Alliaria petiolata	Brassicaceae	https://www.inaturalist.org/observations/44409998	2	2	2	2	2	2	2	2	2	correct	correct	correct	correct	correct	correct	correct	correct
30518	44469730	5/1/20	2763397	52.49007513	-1.732231488	Warwickshire	England	United Kingdom	Alliaria petiolata	Brassicaceae	https://www.inaturalist.org/observations/44469730	3	3	3	3	3	3	3	3	3	correct	correct	correct	correct	correct	correct	correct	correct
30671	44519817	5/1/20	2869770	40.45154097	-79.54449529	Westmoreland	Pennsylvania	United States	Alliaria petiolata	Brassicaceae	https://www.inaturalist.org/observations/44519817	2	2	2	2	2	2	2	2	2	correct	correct	correct	correct	correct	correct	correct	correct
31229	44927682	5/2/20	2391516	40.66056386	-73.96774706	Kings	New York	United States	Alliaria petiolata	Brassicaceae	https://www.inaturalist.org/observations/44927682	2	2	2	2	2	2	2	2	2	correct	correct	correct	correct	correct	correct	correct	correct
31304	44704201	5/3/20	2887180	51.69332625	39.28333015			Russia	Alliaria petiolata	Brassicaceae	https://www.inaturalist.org/observations/44704201	2	2	2	2	2	2	2	2	2	correct	correct	correct	correct	correct	correct	correct	correct
31458	44748899	5/3/20	2754137	41.86446154	-73.30137662	Litchfield	Connecticut	United States	Alliaria petiolata	Brassicaceae	https://www.inaturalist.org/observations/44748899	2	2	2	2	2	2	2	2	2	correct	correct	correct	correct	correct	correct	correct	correct
32053	49750014	5/4/20	311045	39.877555	-84.302167	Montgomery	Ohio	United States	Alliaria petiolata	Brassicaceae	https://www.inaturalist.org/observations/49750014	0	0	0	0	0	0	0	0	0	correct	correct	correct	correct	correct	correct	correct	correct
32301	45030702	5/5/20	20957	43.10773731	-89.48347849	Dane	Wisconsin	United States	Alliaria petiolata	Brassicaceae	https://www.inaturalist.org/observations/45030702	2	2	2	2	2	2	2	2	2	correct	correct	correct	correct	correct	correct	correct	correct
32393	45053585	5/6/20	2914842	57.04186322	9.905423887	Aalborg	North Jutland	Denmark	Alliaria petiolata	Brassicaceae	https://www.inaturalist.org/observations/45053585	2	2	2	2	2	2	2	2	2	correct	correct	correct	correct	correct	correct	correct	correct
32653	45168229	5/6/20	1750834	56.401875	9.359596667	Viborg	Viborg	Denmark	Alliaria petiolata	Brassicaceae	https://www.inaturalist.org/observations/45168229	2	2	2	2	2	2	2	2	2	correct	correct	correct	correct	correct	correct	correct	correct
34766	45883132	5/14/20	614690	42.31296462	-88.44457761	McHenry	Illinois	United States	Alliaria petiolata	Brassicaceae	https://www.inaturalist.org/observations/45883132	2	2	2	2	2	2	2	2	2	correct	correct	correct	correct	correct	correct	correct	correct
36636	46642814	5/20/20	3019249	43.2796961	-77.34492213	Wayne	New York	United States	Alliaria petiolata	Brassicaceae	https://www.inaturalist.org/observations/46642814	3	3	3	3	3	3	3	3	3	correct	correct	correct	correct	correct	correct	correct	correct
36766	47319440	5/20/20	2886273	43.77516858	-79.13391984	Toronto		Canada	Alliaria petiolata	Brassicaceae	https://www.inaturalist.org/observations/47319440	2	2	2	2	2	2	2	2	2	correct	correct	correct	correct	correct	correct	correct	correct
37051	46992645	5/21/20	2832936	49.83329865	6.286289999			Luxembourg	Alliaria petiolata	Brassicaceae	https://www.inaturalist.org/observations/46992645	2	2	2	2	2	2	2	2	2	correct	correct	correct	correct	correct	correct	correct	correct
37629	47095236	5/24/20	2978039	60.21633887	24.72624412			Finland	Alliaria petiolata	Brassicaceae	https://www.inaturalist.org/observations/47095236	2	2	2	2	2	2	2	2	2	correct	correct	correct	correct	correct	correct	correct	correct
38013	47317592	5/25/20	3061525	41.4375934	-73.5112124	Fairfield	Connecticut	United States	Alliaria petiolata	Brassicaceae	https://www.inaturalist.org/observations/47317592	3	3	3	3	3	3	3	3	3	correct	correct	correct	correct	correct	correct	correct	correct
38433	47593133	5/28/20	2974595	60.45998256	22.3636869			Finland	Alliaria petiolata	Brassicaceae	https://www.inaturalist.org/observations/47593133	2	2	2	2	2	2	2	2	2	correct	correct	correct	correct	correct	correct	correct	correct
39460	48850249	6/7/20	3142028	40.31990242	-75.138337	Bucks	Pennsylvania	United States	Alliaria petiolata	Brassicaceae	https://www.inaturalist.org/observations/48850249	0	0	0	0	0	0	0	0	0	correct	correct	correct	correct	correct	correct	correct	correct
39585	49139181	6/10/20	2450404	38.9938	-76.93491797	Prince George's	Maryland	United States	Alliaria petiolata	Brassicaceae	https://www.inaturalist.org/observations/49139181	0	0	0	0	0	0	0	0	0	correct	correct	correct	correct	correct	correct	correct	correct
40207	50906725	6/25/20	3000791	39.5383118	-77.6390153	Washington	Maryland	United States	Alliaria petiolata	Brassicaceae	https://www.inaturalist.org/observations/50906725	0	0	0	0	0	0	0	0	0	correct	correct	correct	correct	correct	correct	correct	correct
40542	52551328	7/9/20	2064863	46.3091152	-79.46082026			Canada	Alliaria petiolata	Brassicaceae	https://www.inaturalist.org/observations/52551328	0	0	0	0	0	0	0	0	0	correct	correct	correct	correct	correct	correct	correct	correct
40644	53155534	7/15/20	3306827	40.85240402	-73.69731847	Nassau	New York	United States	Alliaria petiolata	Brassicaceae	https://www.inaturalist.org/observations/53155534	0	0	0	0	0	0	0	0	0	correct	correct	correct	correct	correct	correct	correct	correct
40701	53613740	7/19/20	420537	40.8606636	-72.81439457	Suffolk	New York	United States	Alliaria petiolata	Brassicaceae	https://www.inaturalist.org/observations/53613740	0	0	0	0	0	0	0	0	0	correct	correct	correct	correct	correct	correct	correct	correct
2989	6348432	5/23/17	175837	43.81065895	-72.23302597	Orange	Vermont	United States	Alliaria petiolata	Brassicaceae	https://www.inaturalist.org/observations/6348432	2	1	2	2	2	2	2	2	2	incorrect	correct	correct	correct	correct	correct	correct	correct
7288	12679288	5/21/18	556640	44.97465029	-93.32005833	Hennepin	Minnesota	United States	Alliaria petiolata	Brassicaceae	https://www.inaturalist.org/observations/12679288	2	3	2	2	2	2	2	2	2	incorrect	correct	correct	correct	correct	correct	correct	correct
20110	40553004	3/22/20	1972099	49.77536558	7.764117948		Rheinland-Pfalz	Germany	Alliaria petiolata	Brassicaceae	https://www.inaturalist.org/observations/40553004	2	1	2	2	2	2	2	2	2	incorrect	correct	correct	correct	correct	correct	correct	correct
26076	43058612	4/24/20	757218	42.19942881	-88.96188297	Winnebago	Illinois	United States	Alliaria petiolata	Brassicaceae	https://www.inaturalist.org/observations/43058612	0	1	0	0	0	0	0	0	0	incorrect	correct	correct	correct	correct	correct	correct	correct
28437	43654842	4/26/20	2849275	49.57368333	6.0684445			Luxembourg	Alliaria petiolata	Brassicaceae	https://www.inaturalist.org/observations/43654842	1	0	1	1	1	1	1	1	1	incorrect	correct	correct	correct	correct	correct	correct	correct
28557	43696011	4/26/20	18224	42.00793136	-88.7897641	De Kalb	Illinois	United States	Alliaria petiolata	Brassicaceae	https://www.inaturalist.org/observations/43696011	0	1	0	0	0	0	0	0	0	incorrect	correct	correct	correct	correct	correct	correct	correct
715	1479285	5/9/15	77467	40.749902	-74.512243	Morris	New Jersey	United States	Alliaria petiolata	Brassicaceae	http://www.inaturalist.org/observations/1479285	3	3	2	3	3	3	3	3	3	correct	incorrect	correct	correct	correct	correct	correct	correct
9004	21835042	3/31/19	1505190	42.36766378	-71.25677775	Middlesex	Massachusetts	United States	Alliaria petiolata	Brassicaceae	https://www.inaturalist.org/observations/21835042	0	0	1	0	0	0	0	0	0	correct	incorrect	correct	correct	correct	correct	correct	correct
13404	24272131	5/1/19	1688772	50.101855	15.18159333	Nymburk	Stredoceský	Czechia	Alliaria petiolata	Brassicaceae	https://www.inaturalist.org/observations/24272131	3	3	1	3	3	3	3	3	3	correct	incorrect	correct	correct	correct	correct	correct	correct
18793	36973352	12/26/19	50920	40.7746933	-73.94449901	New York	New York	United States	Alliaria petiolata	Brassicaceae	https://www.inaturalist.org/observations/36973352	0	0	3	0	0	0	0	0	0	correct	incorrect	correct	correct	correct	correct	correct	correct
28712	43772457	4/26/20	2851729	42.5096967	-71.17789729	Middlesex	Massachusetts	United States	Alliaria petiolata	Brassicaceae	https://www.inaturalist.org/observations/43772457	2	2	1	2	2	2	2	2	2	correct	incorrect	correct	correct	correct	correct	correct	correct
29089	43915607	4/27/20	2736211	39.3532198	-76.6450293	Baltimore City, MD	Maryland	United States	Alliaria petiolata	Brassicaceae	https://www.inaturalist.org/observations/43915607	3	3	0	3	3	3	3	3	3	correct	incorrect	correct	correct	correct	correct	correct	correct
35954	46362444	5/18/20	2983479	51.21930999	-0.782454306	Surrey	England	United Kingdom	Alliaria petiolata	Brassicaceae	https://www.inaturalist.org/observations/46362444	3	3	1	3	3	3	3	3	3	correct	incorrect	correct	correct	correct	correct	correct	correct
37948	47273376	5/25/20	2814779	51.16710655	7.185519684		Nordrhein-Westfalen	Germany	Alliaria petiolata	Brassicaceae	https://www.inaturalist.org/observations/47273376	0	0	1	0	0	0	0	0	0	correct	incorrect	correct	correct	correct	correct	correct	correct
33029	45692835	5/7/20	742419	53.69336545	15.47807921	Lobez	West Pomeranian	Poland	Alliaria petiolata	Brassicaceae	https://www.inaturalist.org/observations/45692835	3	3	2	3	2	3	3	3	3	correct	incorrect	incorrect	correct	correct	correct	correct	correct
15545	25231993	5/16/19	453264	43.11940437	-79.0605042	Niagara	New York	United States	Alliaria petiolata	Brassicaceae	https://www.inaturalist.org/observations/25231993	3	3	2	2	3	3	3	3	3	correct	incorrect	correct	incorrect	correct	correct	correct	correct
2603	6030565	4/30/17	80389	42.29210148	-71.13173802	Suffolk	Massachusetts	United States	Alliaria petiolata	Brassicaceae	https://www.inaturalist.org/observations/6030565	2	2	2	2	2	3	2	2	2	correct	correct	correct	correct	incorrect	correct	correct	correct
10542	22915690	4/22/19	5473	38.96340502	-75.95492286	Queen Anne's	Maryland	United States	Alliaria petiolata	Brassicaceae	https://www.inaturalist.org/observations/22915690	3	3	3	3	3	2	3	3	3	correct	correct	correct	correct	incorrect	correct	correct	correct
11139	23176123	4/26/19	1570699	41.72798307	44.71469485	Tbilisi	Tbilisi	Georgia	Alliaria petiolata	Brassicaceae	https://www.inaturalist.org/observations/23176123	2	2	2	2	2	3	2	2	2	correct	correct	correct	correct	incorrect	correct	correct	correct
11722	23431241	4/27/19	1684563	39.11303728	-77.10766775	Montgomery	Maryland	United States	Alliaria petiolata	Brassicaceae	https://www.inaturalist.org/observations/23431241	3	3	3	3	3	2	3	3	3	correct	correct	correct	correct	incorrect	correct	correct	correct
14033	24591817	5/5/19	1142307	50.79684171	4.452529997	Brussel	Brussels	Belgium	Alliaria petiolata	Brassicaceae	https://www.inaturalist.org/observations/24591817	3	3	3	3	3	2	3	3	3	correct	correct	correct	correct	incorrect	correct	correct	correct
14849	24878131	5/10/19	1672297	50.84536937	5.694097906	Maastricht		Netherlands	Alliaria petiolata	Brassicaceae	https://www.inaturalist.org/observations/24878131	3	3	3	3	3	2	3	3	3	correct	correct	correct	correct	incorrect	correct	correct	correct
16005	25466754	5/20/19	1168695	44.47520556	-73.13771944	Chittenden	Vermont	United States	Alliaria petiolata	Brassicaceae	https://www.inaturalist.org/observations/25466754	2	2	2	2	2	3	2	2	2	correct	correct	correct	correct	incorrect	correct	correct	correct
21814	41873962	4/7/20	1985247	35.89624775	-79.06734414	Orange	North Carolina	United States	Alliaria petiolata	Brassicaceae	https://www.inaturalist.org/observations/41873962	3	3	3	3	3	2	3	3	3	correct	correct	correct	correct	incorrect	correct	correct	correct
22952	42097552	4/13/20	205067	51.4816224	-0.2563535	Hounslow	England	United Kingdom	Alliaria petiolata	Brassicaceae	https://www.inaturalist.org/observations/42097552	2	2	2	2	2	3	2	2	2	correct	correct	correct	correct	incorrect	correct	correct	correct
26141	43073126	4/24/20	2152482	46.65617903	11.18387592		Trentino-Alto Adige	Italy	Alliaria petiolata	Brassicaceae	https://www.inaturalist.org/observations/43073126	3	3	3	3	3	2	3	3	3	correct	correct	correct	correct	incorrect	correct	correct	correct
33910	45583406	5/11/20	2843157	41.25620556	-73.70103006	Westchester	New York	United States	Alliaria petiolata	Brassicaceae	https://www.inaturalist.org/observations/45583406	3	3	3	3	3	2	3	3	3	correct	correct	correct	correct	incorrect	correct	correct	correct
39006	48167075	6/1/20	525057	43.66768833	-70.20662	Cumberland	Maine	United States	Alliaria petiolata	Brassicaceae	https://www.inaturalist.org/observations/48167075	3	3	3	3	3	2	3	3	3	correct	correct	correct	correct	incorrect	correct	correct	correct
1169	3025267	4/22/16	129769	37.700625	-97.46853667	Sedgwick	Kansas	United States	Alliaria petiolata	Brassicaceae	http://www.inaturalist.org/observations/3025267	3	3	1	3	3	2	3	3	3	correct	incorrect	correct	correct	incorrect	correct	correct	correct
4827	11565583	4/27/18	148492	41.21718979	-81.47942352	Summit	Ohio	United States	Alliaria petiolata	Brassicaceae	https://www.inaturalist.org/observations/11565583	1	1	0	1	1	0	1	1	1	correct	incorrect	correct	correct	incorrect	correct	correct	correct
10219	22775839	4/20/19	273515	41.85163496	-74.0935616	Ulster	New York	United States	Alliaria petiolata	Brassicaceae	https://www.inaturalist.org/observations/22775839	1	1	0	1	1	0	1	1	1	correct	incorrect	correct	correct	incorrect	correct	correct	correct
15843	25403631	5/18/19	1767417	45.34884667	-80.17959333			Canada	Alliaria petiolata	Brassicaceae	https://www.inaturalist.org/observations/25403631	1	0	0	1	1	0	1	1	1	incorrect	incorrect	correct	correct	incorrect	correct	correct	correct
13165	24103913	4/29/19	18123	40.87118889	-73.92578889	New York	New York	United States	Alliaria petiolata	Brassicaceae	https://www.inaturalist.org/observations/24103913	1	1	0	1	0	0	1	1	1	correct	incorrect	incorrect	correct	incorrect	correct	correct	correct
30488	44460348	5/1/20	2884097	53.43094053	-2.27894947	Manchester	England	United Kingdom	Alliaria petiolata	Brassicaceae	https://www.inaturalist.org/observations/44460348	3	2	3	2	3	2	3	3	3	incorrect	correct	correct	incorrect	incorrect	correct	correct	correct
34391	45770729	5/13/20	2814779	47.91432981	8.079815023	Freiburg	Baden-Württemberg	Germany	Alliaria petiolata	Brassicaceae	https://www.inaturalist.org/observations/45770729	2	3	2	3	2	3	2	2	2	incorrect	correct	correct	incorrect	incorrect	correct	correct	correct
3906	10680443	4/7/18	156120	41.88575431	12.4446991			Italy	Alliaria petiolata	Brassicaceae	https://www.inaturalist.org/observations/10680443	3	3	2	2	2	2	3	3	3	correct	incorrect	incorrect	incorrect	incorrect	correct	correct	correct
3979	10827242	4/12/18	532330	NA	NA				Alliaria petiolata	Brassicaceae	https://www.inaturalist.org/observations/10827242	0	0	0	0	0	0	1	0	0	correct	correct	correct	correct	correct	incorrect	correct	correct
4177	11157492	4/18/18	394172	45.65384234	8.681154298			Italy	Alliaria petiolata	Brassicaceae	https://www.inaturalist.org/observations/11157492	3	3	3	3	3	3	2	3	3	correct	correct	correct	correct	correct	incorrect	correct	correct
5615	11804777	4/29/18	700881	51.46333313	-2.635277748	Bristol	England	United Kingdom	Alliaria petiolata	Brassicaceae	https://www.inaturalist.org/observations/11804777	2	2	2	2	2	2	3	2	2	correct	correct	correct	correct	correct	incorrect	correct	correct
6082	11999641	5/1/18	930942	39.94939167	-86.06056117	Hamilton	Indiana	United States	Alliaria petiolata	Brassicaceae	https://www.inaturalist.org/observations/11999641	2	2	2	2	2	2	3	2	2	correct	correct	correct	correct	correct	incorrect	correct	correct
9707	22534945	4/14/19	1359300	38.97021645	-77.19649578	Montgomery	Maryland	United States	Alliaria petiolata	Brassicaceae	https://www.inaturalist.org/observations/22534945	2	2	2	2	2	2	3	2	2	correct	correct	correct	correct	correct	incorrect	correct	correct
10034	22714424	4/18/19	164030	48.71599637	21.24523379	Koice II	Koický	Slovakia	Alliaria petiolata	Brassicaceae	https://www.inaturalist.org/observations/22714424	2	2	2	2	2	2	3	2	2	correct	correct	correct	correct	correct	incorrect	correct	correct
10589	22934492	4/23/19	1314854	50.89483833	6.676416667		Nordrhein-Westfalen	Germany	Alliaria petiolata	Brassicaceae	https://www.inaturalist.org/observations/22934492	2	2	2	2	2	2	3	2	2	correct	correct	correct	correct	correct	incorrect	correct	correct
12803	23930936	4/29/19	1224063	39.37216797	-82.12722659	Athens	Ohio	United States	Alliaria petiolata	Brassicaceae	https://www.inaturalist.org/observations/23930936	3	3	3	3	3	3	2	3	3	correct	correct	correct	correct	correct	incorrect	correct	correct
15672	25307623	5/17/19	488129	40.89244563	-73.91136711	Bronx	New York	United States	Alliaria petiolata	Brassicaceae	https://www.inaturalist.org/observations/25307623	3	3	3	3	3	3	2	3	3	correct	correct	correct	correct	correct	incorrect	correct	correct
16230	25622281	5/23/19	1461835	40.93791008	-73.8041054	Westchester	New York	United States	Alliaria petiolata	Brassicaceae	https://www.inaturalist.org/observations/25622281	3	3	3	3	3	3	2	3	3	correct	correct	correct	correct	correct	incorrect	correct	correct
17682	28383798	7/7/19	1946150	42.16456842	-87.90057478	Lake	Illinois	United States	Alliaria petiolata	Brassicaceae	https://www.inaturalist.org/observations/28383798	3	3	3	3	3	3	1	3	3	correct	correct	correct	correct	correct	incorrect	correct	correct
17689	28435095	7/8/19	1924422	43.33111994	-80.29161105	Regional Municipality of Waterloo		Canada	Alliaria petiolata	Brassicaceae	https://www.inaturalist.org/observations/28435095	0	0	0	0	0	0	1	0	0	correct	correct	correct	correct	correct	incorrect	correct	correct
17944	30687753	8/12/19	1363782	55.49912046	46.41934132			Russia	Alliaria petiolata	Brassicaceae	https://www.inaturalist.org/observations/30687753	0	0	0	0	0	0	1	0	0	correct	correct	correct	correct	correct	incorrect	correct	correct
18071	32158731	9/5/19	2065435	41.09205286	-73.92331107	Rockland	New York	United States	Alliaria petiolata	Brassicaceae	https://www.inaturalist.org/observations/32158731	0	0	0	0	0	0	1	0	0	correct	correct	correct	correct	correct	incorrect	correct	correct
19970	40341863	3/20/20	18701	41.888823	-72.63570797	Hartford	Connecticut	United States	Alliaria petiolata	Brassicaceae	https://www.inaturalist.org/observations/40341863	0	0	0	0	0	0	1	0	0	correct	correct	correct	correct	correct	incorrect	correct	correct
20750	41121868	3/31/20	915817	42.38762602	-71.13716198	Middlesex	Massachusetts	United States	Alliaria petiolata	Brassicaceae	https://www.inaturalist.org/observations/41121868	0	0	0	0	0	0	1	0	0	correct	correct	correct	correct	correct	incorrect	correct	correct
22745	42021727	4/12/20	438572	39.0870651	-77.51157847	Loudoun	Virginia	United States	Alliaria petiolata	Brassicaceae	https://www.inaturalist.org/observations/42021727	2	2	2	2	2	2	3	2	2	correct	correct	correct	correct	correct	incorrect	correct	correct
25256	42841732	4/22/20	2620901	52.42333333	-1.858055556	West Midlands	England	United Kingdom	Alliaria petiolata	Brassicaceae	https://www.inaturalist.org/observations/42841732	2	2	2	2	2	2	3	2	2	correct	correct	correct	correct	correct	incorrect	correct	correct
26903	43290075	4/25/20	1962132	52.7852919	-1.54663112	Derbyshire	England	United Kingdom	Alliaria petiolata	Brassicaceae	https://www.inaturalist.org/observations/43290075	3	3	3	3	3	3	2	3	3	correct	correct	correct	correct	correct	incorrect	correct	correct
29539	44246242	4/27/20	2828223	54.51127	-1.51604167	Darlington	England	United Kingdom	Alliaria petiolata	Brassicaceae	https://www.inaturalist.org/observations/44246242	3	3	3	3	3	3	2	3	3	correct	correct	correct	correct	correct	incorrect	correct	correct
29670	44122956	4/28/20	393377	43.09779585	-87.90594913	Milwaukee	Wisconsin	United States	Alliaria petiolata	Brassicaceae	https://www.inaturalist.org/observations/44122956	2	2	2	2	2	2	3	2	2	correct	correct	correct	correct	correct	incorrect	correct	correct
30489	44460822	5/1/20	2789526	42.53386707	-76.91615929	Yates	New York	United States	Alliaria petiolata	Brassicaceae	https://www.inaturalist.org/observations/44460822	1	1	1	1	1	1	3	1	1	correct	correct	correct	correct	correct	incorrect	correct	correct
31241	44985004	5/2/20	2201509	42.840675	-89.45332667	Green	Wisconsin	United States	Alliaria petiolata	Brassicaceae	https://www.inaturalist.org/observations/44985004	2	2	2	2	2	2	3	2	2	correct	correct	correct	correct	correct	incorrect	correct	correct
32017	45006255	5/4/20	2612137	42.18746425	-89.06244745	Winnebago	Illinois	United States	Alliaria petiolata	Brassicaceae	https://www.inaturalist.org/observations/45006255	2	2	2	2	2	2	3	2	2	correct	correct	correct	correct	correct	incorrect	correct	correct
34822	45906689	5/14/20	2707095	40.1888	-79.24427	Westmoreland	Pennsylvania	United States	Alliaria petiolata	Brassicaceae	https://www.inaturalist.org/observations/45906689	3	3	3	3	3	3	2	3	3	correct	correct	correct	correct	correct	incorrect	correct	correct
35009	45977355	5/15/20	2320740	42.64340896	-76.15932415	Cortland	New York	United States	Alliaria petiolata	Brassicaceae	https://www.inaturalist.org/observations/45977355	2	2	2	2	2	2	3	2	2	correct	correct	correct	correct	correct	incorrect	correct	correct
35010	45977378	5/15/20	1250683	40.96165113	-74.65827788	Sussex	New Jersey	United States	Alliaria petiolata	Brassicaceae	https://www.inaturalist.org/observations/45977378	0	0	0	0	0	0	1	0	0	correct	correct	correct	correct	correct	incorrect	correct	correct
35488	46185762	5/16/20	2767615	42.11612553	-70.71289538	Plymouth	Massachusetts	United States	Alliaria petiolata	Brassicaceae	https://www.inaturalist.org/observations/46185762	3	3	3	3	3	3	2	3	3	correct	correct	correct	correct	correct	incorrect	correct	correct
38581	47719504	5/29/20	1363782	55.49752553	46.40272524			Russia	Alliaria petiolata	Brassicaceae	https://www.inaturalist.org/observations/47719504	3	3	3	3	3	3	2	3	3	correct	correct	correct	correct	correct	incorrect	correct	correct
38879	48022556	5/31/20	2567727	55.92650704	37.85141212	Mytishchinskiy rayon		Russia	Alliaria petiolata	Brassicaceae	https://www.inaturalist.org/observations/48022556	3	3	3	3	3	3	2	3	3	correct	correct	correct	correct	correct	incorrect	correct	correct
39551	49045752	6/9/20	936959	39.38961909	-84.09318005	Warren	Ohio	United States	Alliaria petiolata	Brassicaceae	https://www.inaturalist.org/observations/49045752	0	0	0	0	0	0	1	0	0	correct	correct	correct	correct	correct	incorrect	correct	correct
40005	50172336	6/19/20	2255249	55.45913497	8.584557263	Esbjerg	Ribe	Denmark	Alliaria petiolata	Brassicaceae	https://www.inaturalist.org/observations/50172336	0	0	0	0	0	0	1	0	0	correct	correct	correct	correct	correct	incorrect	correct	correct
13530	24483363	5/1/19	12158	44.41087	-73.12398667	Chittenden	Vermont	United States	Alliaria petiolata	Brassicaceae	https://www.inaturalist.org/observations/24483363	0	1	0	0	0	0	1	0	0	incorrect	correct	correct	correct	correct	incorrect	correct	correct
20630	41042121	3/30/20	166211	39.03365787	-76.46454874	Anne Arundel	Maryland	United States	Alliaria petiolata	Brassicaceae	https://www.inaturalist.org/observations/41042121	0	1	0	0	0	0	1	0	0	incorrect	correct	correct	correct	correct	incorrect	correct	correct
28700	43763757	4/26/20	1673632	42.36231389	-83.25483611	Wayne	Michigan	United States	Alliaria petiolata	Brassicaceae	https://www.inaturalist.org/observations/43763757	0	1	0	0	0	0	1	0	0	incorrect	correct	correct	correct	correct	incorrect	correct	correct
29706	44134981	4/28/20	2005635	40.99052273	-73.86622506	Westchester	New York	United States	Alliaria petiolata	Brassicaceae	https://www.inaturalist.org/observations/44134981	2	3	2	2	2	2	3	2	2	incorrect	correct	correct	correct	correct	incorrect	correct	correct
32853	45193956	5/7/20	469795	43.47796333	-80.76886	Regional Municipality of Waterloo		Canada	Alliaria petiolata	Brassicaceae	https://www.inaturalist.org/observations/45193956	1	3	1	1	1	1	3	1	1	incorrect	correct	correct	correct	correct	incorrect	correct	correct
35336	46114364	5/16/20	2978499	60.35877116	24.26877052			Finland	Alliaria petiolata	Brassicaceae	https://www.inaturalist.org/observations/46114364	0	3	0	0	0	0	1	0	0	incorrect	correct	correct	correct	correct	incorrect	correct	correct
20462	40887307	3/28/20	2660552	37.23426088	-80.41349558	Montgomery	Virginia	United States	Alliaria petiolata	Brassicaceae	https://www.inaturalist.org/observations/40887307	1	1	0	1	1	1	0	1	1	correct	incorrect	correct	correct	correct	incorrect	correct	correct
31230	44938205	5/2/20	931776	42.53201424	-88.01000605	Kenosha	Wisconsin	United States	Alliaria petiolata	Brassicaceae	https://www.inaturalist.org/observations/44938205	1	1	0	1	1	1	0	1	1	correct	incorrect	correct	correct	correct	incorrect	correct	correct
10861	23071430	4/25/19	899236	35.63459243	-83.4705437	Sevier	Tennessee	United States	Alliaria petiolata	Brassicaceae	https://www.inaturalist.org/observations/23071430	3	2	3	3	2	3	1	3	3	incorrect	correct	incorrect	correct	correct	incorrect	correct	correct
9756	22522033	4/15/19	1505230	42.36537167	-71.26090333	Middlesex	Massachusetts	United States	Alliaria petiolata	Brassicaceae	https://www.inaturalist.org/observations/22522033	1	1	0	1	0	1	0	1	1	correct	incorrect	incorrect	correct	correct	incorrect	correct	correct
6663	12324113	5/10/18	806455	40.07004757	-82.51820452	Licking	Ohio	United States	Alliaria petiolata	Brassicaceae	https://www.inaturalist.org/observations/12324113	3	2	1	3	2	3	1	3	3	incorrect	incorrect	incorrect	correct	correct	incorrect	correct	correct
815	1638832	6/16/15	108167	40.07770369	-83.0365166	Franklin	Ohio	United States	Alliaria petiolata	Brassicaceae	http://www.inaturalist.org/observations/1638832	3	3	3	3	3	1	1	3	3	correct	correct	correct	correct	incorrect	incorrect	correct	correct
3001	6348630	5/24/17	223879	41.82201037	-88.32139591	Kane	Illinois	United States	Alliaria petiolata	Brassicaceae	https://www.inaturalist.org/observations/6348630	3	3	3	3	3	2	2	3	3	correct	correct	correct	correct	incorrect	incorrect	correct	correct
3332	9488438	8/29/17	12158	44.27570833	-72.42244333	Washington	Vermont	United States	Alliaria petiolata	Brassicaceae	https://www.inaturalist.org/observations/9488438	3	3	3	3	3	2	2	3	3	correct	correct	correct	correct	incorrect	incorrect	correct	correct
7472	12798371	5/25/18	779987	41.0506478	-81.45700143	Summit	Ohio	United States	Alliaria petiolata	Brassicaceae	https://www.inaturalist.org/observations/12798371	3	3	3	3	3	1	1	3	3	correct	correct	correct	correct	incorrect	incorrect	correct	correct
7908	13665728	6/22/18	768607	43.348875	-79.86252012	Halton		Canada	Alliaria petiolata	Brassicaceae	https://www.inaturalist.org/observations/13665728	3	3	3	3	3	0	1	3	3	correct	correct	correct	correct	incorrect	incorrect	correct	correct
9372	22280894	4/10/19	9060	39.08853119	-77.12579655	Montgomery	Maryland	United States	Alliaria petiolata	Brassicaceae	https://www.inaturalist.org/observations/22280894	2	2	2	2	2	3	3	2	2	correct	correct	correct	correct	incorrect	incorrect	correct	correct
9648	22461713	4/14/19	544841	37.2159994	-80.36559063	Montgomery	Virginia	United States	Alliaria petiolata	Brassicaceae	https://www.inaturalist.org/observations/22461713	2	2	2	2	2	1	1	2	2	correct	correct	correct	correct	incorrect	incorrect	correct	correct
11460	23346366	4/27/19	635961	39.0200945	-77.258675	Fairfax	Virginia	United States	Alliaria petiolata	Brassicaceae	https://www.inaturalist.org/observations/23346366	3	3	3	3	3	1	2	3	3	correct	correct	correct	correct	incorrect	incorrect	correct	correct
14778	24853654	5/9/19	481443	37.31206333	-84.18827	Rockcastle	Kentucky	United States	Alliaria petiolata	Brassicaceae	https://www.inaturalist.org/observations/24853654	3	3	3	3	3	1	1	3	3	correct	correct	correct	correct	incorrect	incorrect	correct	correct
15448	25179795	5/15/19	77244	40.52331167	-74.49313333	Somerset	New Jersey	United States	Alliaria petiolata	Brassicaceae	https://www.inaturalist.org/observations/25179795	3	3	3	3	3	0	1	3	3	correct	correct	correct	correct	incorrect	incorrect	correct	correct
16931	35042797	6/1/19	1643612	48.76355304	2.368668879	Val-De-Marne		France	Alliaria petiolata	Brassicaceae	https://www.inaturalist.org/observations/35042797	3	3	3	3	3	2	2	3	3	correct	correct	correct	correct	incorrect	incorrect	correct	correct
16947	26251392	6/2/19	1747413	42.53184463	-73.73787322	Rensselaer	New York	United States	Alliaria petiolata	Brassicaceae	https://www.inaturalist.org/observations/26251392	3	3	3	3	3	1	1	3	3	correct	correct	correct	correct	incorrect	incorrect	correct	correct
17142	26554183	6/7/19	1830151	43.47737315	-80.58664139	Regional Municipality of Waterloo		Canada	Alliaria petiolata	Brassicaceae	https://www.inaturalist.org/observations/26554183	3	3	3	3	3	1	1	3	3	correct	correct	correct	correct	incorrect	incorrect	correct	correct
24190	43167873	4/18/20	2832936	49.8481907	6.1099623			Luxembourg	Alliaria petiolata	Brassicaceae	https://www.inaturalist.org/observations/43167873	2	2	2	2	2	3	3	2	2	correct	correct	correct	correct	incorrect	incorrect	correct	correct
31101	44649402	5/2/20	2659808	38.98401639	-76.92648293	Prince George's	Maryland	United States	Alliaria petiolata	Brassicaceae	https://www.inaturalist.org/observations/44649402	3	3	3	3	3	2	2	3	3	correct	correct	correct	correct	incorrect	incorrect	correct	correct
33833	45811059	5/10/20	1717978	54.71305556	25.20277778	Vilniaus		Lithuania	Alliaria petiolata	Brassicaceae	https://www.inaturalist.org/observations/45811059	2	2	2	2	2	3	3	2	2	correct	correct	correct	correct	incorrect	incorrect	correct	correct
35957	46363927	5/18/20	2994748	55.83229037	12.4386169	Combined statistics		Denmark	Alliaria petiolata	Brassicaceae	https://www.inaturalist.org/observations/46363927	3	3	3	3	3	2	2	3	3	correct	correct	correct	correct	incorrect	incorrect	correct	correct
36879	46729958	5/21/20	3025806	40.28765238	-78.88957134	Cambria	Pennsylvania	United States	Alliaria petiolata	Brassicaceae	https://www.inaturalist.org/observations/46729958	3	3	3	3	3	2	2	3	3	correct	correct	correct	correct	incorrect	incorrect	correct	correct
37387	46967199	5/23/20	2774092	42.54996548	-76.36719992	Tompkins	New York	United States	Alliaria petiolata	Brassicaceae	https://www.inaturalist.org/observations/46967199	3	3	3	3	3	2	2	3	3	correct	correct	correct	correct	incorrect	incorrect	correct	correct
38121	47392631	5/26/20	2990293	60.21995914	25.12946892			Finland	Alliaria petiolata	Brassicaceae	https://www.inaturalist.org/observations/47392631	2	2	2	2	2	3	3	2	2	correct	correct	correct	correct	incorrect	incorrect	correct	correct
39250	48477697	6/4/20	1222941	40.06435634	-83.09747408	Franklin	Ohio	United States	Alliaria petiolata	Brassicaceae	https://www.inaturalist.org/observations/48477697	3	3	3	3	3	1	1	3	3	correct	correct	correct	correct	incorrect	incorrect	correct	correct
39296	48558812	6/5/20	805750	44.47559362	-68.96218856	Waldo	Maine	United States	Alliaria petiolata	Brassicaceae	https://www.inaturalist.org/observations/48558812	3	3	3	3	3	2	2	3	3	correct	correct	correct	correct	incorrect	incorrect	correct	correct
39305	48587230	6/5/20	2898436	42.95717647	-76.19300094	Onondaga	New York	United States	Alliaria petiolata	Brassicaceae	https://www.inaturalist.org/observations/48587230	3	3	3	3	3	2	1	3	3	correct	correct	correct	correct	incorrect	incorrect	correct	correct
39354	48679083	6/6/20	2785812	42.4406831	-71.17641673	Middlesex	Massachusetts	United States	Alliaria petiolata	Brassicaceae	https://www.inaturalist.org/observations/48679083	3	3	3	3	3	1	1	3	3	correct	correct	correct	correct	incorrect	incorrect	correct	correct
40268	51106873	6/27/20	1113419	41.61120028	-87.81099987	Cook	Illinois	United States	Alliaria petiolata	Brassicaceae	https://www.inaturalist.org/observations/51106873	3	3	3	3	3	1	1	3	3	correct	correct	correct	correct	incorrect	incorrect	correct	correct
40651	53255783	7/16/20	3324897	55.71012833	37.5677	Moskva gorsovet	Moscow City	Russia	Alliaria petiolata	Brassicaceae	https://www.inaturalist.org/observations/53255783	3	3	3	3	3	1	1	3	3	correct	correct	correct	correct	incorrect	incorrect	correct	correct
4661	11497317	4/27/18	492746	40.88930648	-73.91715355	Bronx	New York	United States	Alliaria petiolata	Brassicaceae	https://www.inaturalist.org/observations/11497317	1	1	0	1	1	0	0	1	1	correct	incorrect	correct	correct	incorrect	incorrect	correct	correct
18157	33035723	9/19/19	161284	42.48145021	-73.3135724	Berkshire	Massachusetts	United States	Alliaria petiolata	Brassicaceae	https://www.inaturalist.org/observations/33035723	3	2	3	3	0	1	0	3	3	incorrect	correct	incorrect	correct	incorrect	incorrect	correct	correct
23404	42268194	4/15/20	240163	38.93047558	-77.04463069	District of Columbia	District of Columbia	United States	Alliaria petiolata	Brassicaceae	https://www.inaturalist.org/observations/42268194	3	2	3	3	2	2	2	3	3	incorrect	correct	incorrect	correct	incorrect	incorrect	correct	correct
29942	47210479	4/28/20	2304771	39.04589295	-84.77768817	Boone	Kentucky	United States	Alliaria petiolata	Brassicaceae	https://www.inaturalist.org/observations/47210479	3	2	2	3	2	2	2	3	3	incorrect	incorrect	incorrect	correct	incorrect	incorrect	correct	correct
17894	30204544	8/4/19	20600	42.71684455	-77.92168994	Livingston	New York	United States	Alliaria petiolata	Brassicaceae	https://www.inaturalist.org/observations/30204544	3	3	3	0	3	0	0	3	3	correct	correct	correct	incorrect	incorrect	incorrect	correct	correct
10596	22937866	4/23/19	1082513	51.56477833	-1.788358333	Swindon	England	United Kingdom	Alliaria petiolata	Brassicaceae	https://www.inaturalist.org/observations/22937866	3	2	2	2	2	2	2	3	3	incorrect	incorrect	incorrect	incorrect	incorrect	incorrect	correct	correct
28608	43718406	4/26/20	379952	45.43464045	-75.69036086	Ottawa		Canada	Alliaria petiolata	Brassicaceae	https://www.inaturalist.org/observations/43718406	0	0	0	0	0	0	0	no garlic mustard in this picture?	0	correct	correct	correct	correct	correct	correct	incorrect	correct
11976	23532052	4/27/19	920250	40.79081203	-73.92453172	New York	New York	United States	Alliaria petiolata	Brassicaceae	https://www.inaturalist.org/observations/23532052	3	2	2	3	3	3	3	2	3	incorrect	incorrect	correct	correct	correct	correct	incorrect	correct
14253	24698605	5/6/19	1210893	42.36010535	-71.15258798	Suffolk	Massachusetts	United States	Alliaria petiolata	Brassicaceae	https://www.inaturalist.org/observations/24698605	3	2	2	2	3	3	3	2	3	incorrect	incorrect	correct	incorrect	correct	correct	incorrect	correct
24879	42725845	4/20/20	2125532	40.0753695	-75.225005	Philadelphia	Pennsylvania	United States	Alliaria petiolata	Brassicaceae	https://www.inaturalist.org/observations/42725845	3	3	2	2	2	3	3	2	3	correct	incorrect	incorrect	incorrect	correct	correct	incorrect	correct
28783	43815562	4/26/20	1063234	42.38842328	-89.67190378	Stephenson	Illinois	United States	Alliaria petiolata	Brassicaceae	https://www.inaturalist.org/observations/43815562	1	1	1	1	1	0	1	0	1	correct	correct	correct	correct	incorrect	correct	incorrect	correct
28871	44177175	4/26/20	2871463	48.83792469	16.00054764			Czechia	Alliaria petiolata	Brassicaceae	https://www.inaturalist.org/observations/44177175	3	3	3	3	3	2	3	2	3	correct	correct	correct	correct	incorrect	correct	incorrect	correct
479	699933	5/26/14	2179	44.456281	-73.225485	Chittenden	Vermont	United States	Alliaria petiolata	Brassicaceae	http://www.inaturalist.org/observations/699933	3	2	3	3	3	3	2	2	3	incorrect	correct	correct	correct	correct	incorrect	incorrect	correct
29663	44119575	4/28/20	2868265	55.20772266	11.67407647	Næstved	Storstrøm	Denmark	Alliaria petiolata	Brassicaceae	https://www.inaturalist.org/observations/44119575	2	1	1	1	2	1	1	1	2	incorrect	incorrect	correct	incorrect	incorrect	incorrect	incorrect	correct
9678	22475038	4/14/19	408618	40.27687771	-80.06901592	Washington	Pennsylvania	United States	Alliaria petiolata	Brassicaceae	https://www.inaturalist.org/observations/22475038	1	1	1	1	1	1	1	1	3	correct	correct	correct	correct	correct	correct	correct	incorrect
33904	45582553	5/11/20	2920791	55.72571336	12.51740627	Combined statistics		Denmark	Alliaria petiolata	Brassicaceae	https://www.inaturalist.org/observations/45582553	3	2	2	3	2	3	3	3	2	incorrect	incorrect	incorrect	correct	correct	correct	correct	incorrect
5879	11910248	4/30/18	20600	40.87126913	-73.9270022	New York	New York	United States	Alliaria petiolata	Brassicaceae	https://www.inaturalist.org/observations/11910248	1	1	1	1	1	2	1	1	2	correct	correct	correct	correct	incorrect	correct	correct	incorrect
10571	23604511	4/22/19	303034	50.87940808	-1.205720678	Hampshire	England	United Kingdom	Alliaria petiolata	Brassicaceae	https://www.inaturalist.org/observations/23604511	3	2	2	2	3	2	3	3	2	incorrect	incorrect	correct	incorrect	incorrect	correct	correct	incorrect
40698	53584919	7/19/20	3351459	52.1313677	1.3422237	Suffolk	England	United Kingdom	Alliaria petiolata	Brassicaceae	https://www.inaturalist.org/observations/53584919	3	3	2	3	2	2	2	3	2	correct	incorrect	incorrect	correct	incorrect	incorrect	correct	incorrect
32875	45202521	5/7/20	2355848	40.88053448	-73.90313456	Bronx	New York	United States	Alliaria petiolata	Brassicaceae	https://www.inaturalist.org/observations/45202521	3	3	3	2	3	2	2	3	2	correct	correct	correct	incorrect	incorrect	incorrect	correct	incorrect
10773	23028100	4/24/19	228032	39.00408612	-77.0675805	Montgomery	Maryland	United States	Alliaria petiolata	Brassicaceae	https://www.inaturalist.org/observations/23028100	3	2	1	2	2	2	2	3	2	incorrect	incorrect	incorrect	incorrect	incorrect	incorrect	correct	incorrect
17037	26375927	6/4/19	1825786	55.87494522	9.884459556	Horsens	Vejle	Denmark	Alliaria petiolata	Brassicaceae	https://www.inaturalist.org/observations/26375927	3	2	2	2	2	2	2	3	2	incorrect	incorrect	incorrect	incorrect	incorrect	incorrect	correct	incorrect
36311	46511938	5/19/20	1808927	43.27052167	-73.58522	Washington	New York	United States	Alliaria petiolata	Brassicaceae	https://www.inaturalist.org/observations/46511938	3	2	2	2	2	2	2	3	2	incorrect	incorrect	incorrect	incorrect	incorrect	incorrect	correct	incorrect
22582	42111259	4/11/20	1411960	53.44685833	-2.61801	Merseyside	England	United Kingdom	Alliaria petiolata	Brassicaceae	https://www.inaturalist.org/observations/42111259	0	1	0	0	0	0	0	1	1	incorrect	correct	correct	correct	correct	correct	incorrect	incorrect
11808	23461926	4/27/19	569088	40.78889774	-73.96054183	New York	New York	United States	Alliaria petiolata	Brassicaceae	https://www.inaturalist.org/observations/23461926	3	3	3	3	2	3	3	2	2	correct	correct	incorrect	correct	correct	correct	incorrect	incorrect
33327	45353806	5/9/20	2897589	52.08572082	4.348990527	's-Gravenhage		Netherlands	Alliaria petiolata	Brassicaceae	https://www.inaturalist.org/observations/45353806	3	3	2	2	2	3	3	2	2	correct	incorrect	incorrect	incorrect	correct	correct	incorrect	incorrect
37254	46897643	5/22/20	1744778	43.82688025	-79.3823478	York		Canada	Alliaria petiolata	Brassicaceae	https://www.inaturalist.org/observations/46897643	3	2	2	2	2	3	3	2	2	incorrect	incorrect	incorrect	incorrect	correct	correct	incorrect	incorrect
4728	11522968	4/27/18	829265	40.63917898	-80.00071027	Allegheny	Pennsylvania	United States	Alliaria petiolata	Brassicaceae	https://www.inaturalist.org/observations/11522968	1	1	0	1	0	0	1	0	0	correct	incorrect	incorrect	correct	incorrect	correct	incorrect	incorrect
5532	11772037	4/29/18	906322	40.89109291	-81.17456817	Stark	Ohio	United States	Alliaria petiolata	Brassicaceae	https://www.inaturalist.org/observations/11772037	1	1	0	0	1	0	1	0	0	correct	incorrect	correct	incorrect	incorrect	correct	incorrect	incorrect
10536	22912815	4/22/19	1636318	40.36916802	-80.05587864	Allegheny	Pennsylvania	United States	Alliaria petiolata	Brassicaceae	https://www.inaturalist.org/observations/22912815	3	2	2	2	3	2	3	2	2	incorrect	incorrect	correct	incorrect	incorrect	correct	incorrect	incorrect
6141	12053482	5/2/18	931264	40.79113813	-81.9290641	Wayne	Ohio	United States	Alliaria petiolata	Brassicaceae	https://www.inaturalist.org/observations/12053482	1	1	0	0	0	0	1	0	0	correct	incorrect	incorrect	incorrect	incorrect	correct	incorrect	incorrect
25261	42842629	4/22/20	2802043	41.0357948	-73.57307265	Fairfield	Connecticut	United States	Alliaria petiolata	Brassicaceae	https://www.inaturalist.org/observations/42842629	1	1	0	0	0	0	1	0	0	correct	incorrect	incorrect	incorrect	incorrect	correct	incorrect	incorrect
10053	25255371	4/18/19	1514023	52.32998558	4.892893732	Amsterdam		Netherlands	Alliaria petiolata	Brassicaceae	https://www.inaturalist.org/observations/25255371	3	2	2	2	2	2	3	2	2	incorrect	incorrect	incorrect	incorrect	incorrect	correct	incorrect	incorrect
12744	23906056	4/29/19	1696760	40.09925391	-75.18909688	Montgomery	Pennsylvania	United States	Alliaria petiolata	Brassicaceae	https://www.inaturalist.org/observations/23906056	3	2	2	2	2	2	3	2	2	incorrect	incorrect	incorrect	incorrect	incorrect	correct	incorrect	incorrect
33304	45346075	5/9/20	2751458	55.24677758	11.73946725	Næstved	Storstrøm	Denmark	Alliaria petiolata	Brassicaceae	https://www.inaturalist.org/observations/45346075	3	2	2	2	2	2	3	2	2	incorrect	incorrect	incorrect	incorrect	incorrect	correct	incorrect	incorrect
19298	39138188	2/23/20	1710523	44.7779541	-0.316173375	Gironde		France	Alliaria petiolata	Brassicaceae	https://www.inaturalist.org/observations/39138188	3	2	2	3	3	3	2	2	2	incorrect	incorrect	correct	correct	correct	incorrect	incorrect	incorrect
11352	23430226	4/26/19	291972	51.20134922	7.662287867	Arnsberg	Nordrhein-Westfalen	Germany	Alliaria petiolata	Brassicaceae	https://www.inaturalist.org/observations/23430226	3	2	2	2	3	3	2	2	2	incorrect	incorrect	correct	incorrect	correct	incorrect	incorrect	incorrect
26373	43140936	4/24/20	2781093	49.18298639	16.58449742	Brno		Czechia	Alliaria petiolata	Brassicaceae	https://www.inaturalist.org/observations/43140936	3	2	2	2	2	3	2	2	2	incorrect	incorrect	incorrect	incorrect	correct	incorrect	incorrect	incorrect
4366	11322890	4/22/18	852212	50.47348507	3.591692196	Nord		France	Alliaria petiolata	Brassicaceae	https://www.inaturalist.org/observations/11322890	3	2	2	2	3	2	2	2	2	incorrect	incorrect	correct	incorrect	incorrect	incorrect	incorrect	incorrect
6459	12234443	5/7/18	929267	42.52117596	-84.66475807	Eaton	Michigan	United States	Alliaria petiolata	Brassicaceae	https://www.inaturalist.org/observations/12234443	1	1	0	0	0	0	0	0	0	correct	incorrect	incorrect	incorrect	incorrect	incorrect	incorrect	incorrect
10642	22952270	4/23/19	1613941	51.19060469	-0.527503079	Surrey	England	United Kingdom	Alliaria petiolata	Brassicaceae	https://www.inaturalist.org/observations/22952270	3	3	2	2	2	2	2	2	2	correct	incorrect	incorrect	incorrect	incorrect	incorrect	incorrect	incorrect
27046	43325622	4/25/20	2818780	42.28065087	-89.37358851	Winnebago	Illinois	United States	Alliaria petiolata	Brassicaceae	https://www.inaturalist.org/observations/43325622	1	1	0	0	0	0	0	0	0	correct	incorrect	incorrect	incorrect	incorrect	incorrect	incorrect	incorrect
34284	45730138	5/12/20	536220	42.96336939	-72.52152636	Windham	Vermont	United States	Alliaria petiolata	Brassicaceae	https://www.inaturalist.org/observations/45730138	3	3	0	2	2	2	2	2	2	correct	incorrect	incorrect	incorrect	incorrect	incorrect	incorrect	incorrect
1947	42141484	4/1/17	4057	37.73852508	-89.0772635	Williamson	Illinois	United States	Alliaria petiolata	Brassicaceae	https://www.inaturalist.org/observations/42141484	3	2	2	2	2	2	2	2	2	incorrect	incorrect	incorrect	incorrect	incorrect	incorrect	incorrect	incorrect
28917	44014352	4/27/20	2865318	40.54113487	-79.94708993	Allegheny	Pennsylvania	United States	Alliaria petiolata	Brassicaceae	https://www.inaturalist.org/observations/44014352	3	2	2	2	2	2	2	2	2	incorrect	incorrect	incorrect	incorrect	incorrect	incorrect	incorrect	incorrect
32668	45304196	5/6/20	2907745	41.74276957	-72.76910677	Hartford	Connecticut	United States	Alliaria petiolata	Brassicaceae	https://www.inaturalist.org/observations/45304196	1	2	2	2	2	2	2	2	2	incorrect	incorrect	incorrect	incorrect	incorrect	incorrect	incorrect	incorrect
36431	47083462	5/19/20	1931866	55.09969219	36.63435661			Russia	Alliaria petiolata	Brassicaceae	https://www.inaturalist.org/observations/47083462	3	2	2	2	2	2	2	2	2	incorrect	incorrect	incorrect	incorrect	incorrect	incorrect	incorrect	incorrect
